# Supplementary material for: Comparative Transcriptome Analysis of Fungal Pathogen Bipolaris maydis to Understand Pathogenicity Behavior on Resistant and Susceptible Non-CMS Maize Genotypes
Source: Front Microbiol. 2022 Apr 29;13:837056. doi: 10.3389/fmicb.2022.837056 (PMC9100685; doi:10.3389/fmicb.2022.837056)
Supplement: Supplementary file 2 [file Table_1.xls]

## Sheet: Supplementary Table S1
Supplementary Table S1: Differentially expressed genes and Log fold value
Symbol	SI,SIR	RI,RIR	log2FoldChange	SI,SIR Vs RI,RIR logCPM	SI,SIR Vs RI,RIR PValue	padj	log2FCupDown
COCHEDRAFT_1222232	1513.25	0.803239	15.0059	12.5911	4.79e-56	4.96e-52	Up
ENSRNAG049949379	861.586	36378.7	-5.40016	17.1336	5.08e-54	2.63e-50	Down
COCHEDRAFT_1225361	145.121	4940.47	-5.09431	14.2408	1.89e-48	6.54e-45	Down
COCHEDRAFT_1134453	958.927	0.801304	14.3481	11.9696	1.87e-47	4.84e-44	Up
COCHEDRAFT_1193999	911.097	0.801035	14.2739	11.9001	9.17e-47	1.9e-43	Up
COCHEDRAFT_1122518	8.96037	468.178	-5.72488	10.5807	3.13e-46	5.41e-43	Down
COCHEDRAFT_1214489	102.586	2874.32	-4.81435	13.4519	5.09e-44	7.53e-41	Down
COCHEDRAFT_1113526	1263.25	17.7845	6.25668	12.3601	5.82e-43	7.53e-40	Up
COCHEDRAFT_1173335	136.061	3157.35	-4.54082	13.6023	1.39e-40	1.6e-37	Down
COCHEDRAFT_1157448	146.378	3149.47	-4.4307	13.6037	3.92e-39	4.06e-36	Down
ENSRNAG049949459	17.1563	476.295	-4.76472	10.6268	3.48e-37	3.27e-34	Down
COCHEDRAFT_1177804	114.064	2147.49	-4.23667	13.0447	3.34e-36	2.88e-33	Down
COCHEDRAFT_1021505	116.552	2152.57	-4.21218	13.0503	7.35e-36	5.86e-33	Down
COCHEDRAFT_1139445	772.55	13228.5	-4.09849	15.7174	9.23e-36	6.83e-33	Down
COCHEDRAFT_1166191	602.078	7.21036	6.41794	11.3602	5.87e-35	4.05e-32	Up
COCHEDRAFT_1198613	516.102	2.94761	7.75636	11.15	7.3e-35	4.73e-32	Up
COCHEDRAFT_1195009	122.643	2126.35	-4.1189	13.0377	1.04e-34	6.1e-32	Down
COCHEDRAFT_1224654	676.437	10.4072	6.16332	11.517	1.06e-34	6.1e-32	Up
COCHEDRAFT_1147694	430.977	0.794989	13.1928	10.9087	4.41e-34	2.41e-31	Up
COCHEDRAFT_1019411	548.554	7.21295	6.28257	11.2371	3.32e-33	1.72e-30	Up
COCHEDRAFT_16026	398.592	0.794057	13.0806	10.8082	5.32e-33	2.62e-30	Up
ENSRNAG049949382	800.806	11229.7	-3.80919	15.4973	6.43e-32	3.03e-29	Down
COCHEDRAFT_1185072	372.065	0.793198	12.9806	10.7185	9.74e-32	4.39e-29	Up
COCHEDRAFT_1225360	154.589	2239.47	-3.86118	13.1314	1.66e-31	7.15e-29	Down
COCHEDRAFT_1219056	669.748	22.0687	4.85536	11.5228	3.69e-30	1.53e-27	Up
COCHEDRAFT_1202737	332.801	0.791628	12.8214	10.5773	4.05e-30	1.61e-27	Up
COCHEDRAFT_1164310	74.2503	1020.95	-3.78386	11.9463	2.7e-29	1.04e-26	Down
COCHEDRAFT_1093124	283.895	0.789168	12.5904	10.3726	4.93e-28	1.82e-25	Up
COCHEDRAFT_1021363	286.501	0.789304	12.6045	10.3853	7.34e-28	2.62e-25	Up
COCHEDRAFT_1130430	450.518	11.4418	5.56454	10.9889	1.54e-27	5.31e-25	Up
COCHEDRAFT_1103804	2.32706	139.569	-5.87146	8.12937	2.57e-27	8.58e-25	Down
COCHEDRAFT_1145202	127.465	1489.55	-3.55035	12.5462	3.02e-27	9.79e-25	Down
COCHEDRAFT_1224611	117.643	1356.65	-3.53064	12.407	6.34e-27	1.99e-24	Down
COCHEDRAFT_1223343	103.814	1207.59	-3.54841	12.2304	7.37e-27	2.25e-24	Down
COCHEDRAFT_1101487	258.319	0.787482	12.4554	10.2542	1.94e-26	5.73e-24	Up
COCHEDRAFT_1127623	120.798	1347.28	-3.48264	12.3994	2.79e-26	8.02e-24	Down
COCHEDRAFT_1140189	248.262	0.786714	12.3993	10.2054	3.9e-26	1.09e-23	Up
COCHEDRAFT_1028180	281.907	2.95675	6.88291	10.3712	1.3e-25	3.55e-23	Up
COCHEDRAFT_1019764	96.2731	1043.44	-3.44259	12.0104	2.27e-25	6.03e-23	Down
COCHEDRAFT_1140839	237.214	0.785869	12.3313	10.1453	2.38e-25	6.16e-23	Up
COCHEDRAFT_1104760	229.142	0.785181	12.2806	10.1008	4.14e-25	1.05e-22	Up
COCHEDRAFT_1128842	225.747	0.784818	12.2621	10.0855	6.81e-25	1.68e-22	Up
COCHEDRAFT_32591	93.0678	955.447	-3.35654	11.8872	1.98e-24	4.78e-22	Down
COCHEDRAFT_1127994	217.441	0.78405	12.2065	10.0366	2.86e-24	6.74e-22	Up
COCHEDRAFT_1227999	69.8006	700.167	-3.33913	11.4068	2.15e-23	4.96e-21	Down
COCHEDRAFT_1181793	201.396	0.782376	12.0937	9.93797	2.3e-23	5.18e-21	Up
COCHEDRAFT_1206463	201.013	0.782402	12.0868	9.93098	2.52e-23	5.55e-21	Up
COCHEDRAFT_1092909	148.913	1329.28	-3.16188	12.4148	1.32e-22	2.84e-20	Down
COCHEDRAFT_1194550	190.567	0.781021	12.0165	9.87154	1.61e-22	3.38e-20	Up
COCHEDRAFT_1228888	237.599	3.50255	6.63219	10.1589	1.63e-22	3.38e-20	Up
COCHEDRAFT_1175538	189.935	0.780988	12.009	9.8644	1.95e-22	3.96e-20	Up
COCHEDRAFT_1128178	187.389	0.780663	11.9891	9.84712	3.14e-22	6.26e-20	Up
COCHEDRAFT_1179416	262.398	7.23272	5.2177	10.2936	6.2e-22	1.21e-19	Up
COCHEDRAFT_1022397	256.439	6.16634	5.74976	10.2593	8.1e-22	1.55e-19	Up
COCHEDRAFT_1085190	78.4383	705.233	-3.1723	11.4353	1.03e-21	1.94e-19	Down
COCHEDRAFT_1020356	53.7036	506.704	-3.23628	10.8934	1.52e-21	2.82e-19	Down
COCHEDRAFT_13307	174.047	0.77872	11.8859	9.75849	1.96e-21	3.57e-19	Up
COCHEDRAFT_1126701	172.406	0.778485	11.8713	9.74571	2.66e-21	4.76e-19	Up
COCHEDRAFT_9327	135.266	1126.97	-3.06008	12.1757	2.84e-21	4.98e-19	Down
COCHEDRAFT_1211324	167.852	0.777815	11.8297	9.70916	3.23e-21	5.55e-19	Up
COCHEDRAFT_1162276	171.434	0.778318	11.8641	9.73965	3.27e-21	5.55e-19	Up
COCHEDRAFT_1196141	167.348	0.777721	11.826	9.70616	3.58e-21	5.99e-19	Up
COCHEDRAFT_1181988	165.772	0.777441	11.8136	9.69566	4.91e-21	8.08e-19	Up
COCHEDRAFT_1196567	163.897	0.777149	11.7958	9.68004	7.5e-21	1.21e-18	Up
COCHEDRAFT_1201904	206.28	3.50662	6.42429	9.97747	1.53e-20	2.44e-18	Up
COCHEDRAFT_1137616	159.975	0.776453	11.7618	9.65087	1.77e-20	2.78e-18	Up
COCHEDRAFT_1174105	156.156	0.775781	11.7255	9.61938	3.79e-20	5.86e-18	Up
COCHEDRAFT_1021033	155.148	0.775536	11.7196	9.61491	4.72e-20	7.09e-18	Up
COCHEDRAFT_1089188	155.15	0.775585	11.7167	9.61186	4.72e-20	7.09e-18	Up
COCHEDRAFT_1203046	150.39	0.774642	11.673	9.57444	6.2e-20	9.17e-18	Up
COCHEDRAFT_1146710	149.754	0.774469	11.6695	9.57194	6.94e-20	1.01e-17	Up
COCHEDRAFT_69931	149.588	0.774522	11.6628	9.56521	7.77e-20	1.12e-17	Up
COCHEDRAFT_1201591	87.9065	698.052	-2.98477	11.4464	8.03e-20	1.14e-17	Down
COCHEDRAFT_1191217	147.341	0.77398	11.6458	9.55153	1.23e-19	1.72e-17	Up
COCHEDRAFT_1197727	210.654	1531.67	-2.86329	12.666	1.91e-19	2.64e-17	Down
COCHEDRAFT_1149798	143.755	0.773289	11.6061	9.51661	3.1e-19	4.23e-17	Up
COCHEDRAFT_1198956	142.282	0.772885	11.596	9.5088	3.92e-19	5.27e-17	Up
COCHEDRAFT_1125782	136.685	0.771616	11.5371	9.45797	6.19e-19	8.22e-17	Up
COCHEDRAFT_1192956	136.383	0.771562	11.5328	9.45412	6.98e-19	9.16e-17	Up
COCHEDRAFT_1142671	139.198	0.772213	11.5629	9.48008	7.95e-19	1.03e-16	Up
COCHEDRAFT_1129359	138.829	0.772169	11.5566	9.47426	8.96e-19	1.15e-16	Up
COCHEDRAFT_1222423	169.718	2.96387	6.14964	9.73439	9.6e-19	1.21e-16	Up
COCHEDRAFT_1208369	176.252	3.51107	6.19755	9.78189	1.03e-18	1.29e-16	Up
COCHEDRAFT_1168227	364.328	26.886	3.71324	10.7588	1.29e-18	1.59e-16	Up
COCHEDRAFT_1130883	163.688	2.96427	6.09591	9.68794	1.61e-18	1.97e-16	Up
COCHEDRAFT_1021293	131.825	0.77044	11.4834	9.41162	2.38e-18	2.84e-16	Up
COCHEDRAFT_1222616	131.323	0.770284	11.4795	9.40858	2.38e-18	2.84e-16	Up
COCHEDRAFT_1140885	131.356	0.770367	11.4754	9.4043	2.7e-18	3.18e-16	Up
COCHEDRAFT_1023771	254.718	14.0949	4.41669	10.274	3.49e-18	4.06e-16	Up
COCHEDRAFT_1195154	198.294	7.23742	4.81192	9.94329	4.1e-18	4.73e-16	Up
COCHEDRAFT_1024266	403.503	2608.87	-2.69251	13.4778	6.24e-18	7.11e-16	Down
COCHEDRAFT_1089584	123.714	0.768271	11.39	9.3313	7.69e-18	8.66e-16	Up
COCHEDRAFT_1137222	126.128	0.768912	11.4203	9.35766	9.51e-18	1.06e-15	Up
COCHEDRAFT_1220704	122.811	0.767965	11.3821	9.32492	9.98e-18	1.1e-15	Up
COCHEDRAFT_1175754	125.76	0.768814	11.4158	9.35375	1.08e-17	1.18e-15	Up
COCHEDRAFT_1199208	121.915	0.767611	11.3768	9.32126	1.14e-17	1.23e-15	Up
COCHEDRAFT_1128993	125.189	0.768733	11.4045	9.34325	1.23e-17	1.31e-15	Up
COCHEDRAFT_1196782	121.335	0.767561	11.3628	9.30811	1.48e-17	1.56e-15	Up
COCHEDRAFT_1192200	121.067	0.767482	11.3596	9.30531	1.69e-17	1.77e-15	Up
COCHEDRAFT_1223456	120.061	0.767196	11.3465	9.29395	2.2e-17	2.25e-15	Up
COCHEDRAFT_1023411	120.128	0.767253	11.345	9.29229	2.2e-17	2.25e-15	Up
COCHEDRAFT_1123532	118.287	0.766601	11.3279	9.2785	3.28e-17	3.33e-15	Up
COCHEDRAFT_1019132	117.418	0.766296	11.3191	9.27127	3.75e-17	3.77e-15	Up
COCHEDRAFT_1124624	163.513	5.10833	5.11067	9.69569	4.7e-17	4.69e-15	Up
COCHEDRAFT_1021706	116.477	0.76604	11.3049	9.25867	5.61e-17	5.48e-15	Up
COCHEDRAFT_1142409	116.643	0.766152	11.3033	9.25675	5.61e-17	5.48e-15	Up
COCHEDRAFT_1018725	111.716	0.764528	11.2398	9.20223	9.32e-17	9.03e-15	Up
COCHEDRAFT_1022998	111.114	0.764249	11.2363	9.19987	1.07e-16	1.02e-14	Up
COCHEDRAFT_1195610	110.581	0.764016	11.2321	9.19665	1.07e-16	1.02e-14	Up
COCHEDRAFT_1022999	114.098	0.765255	11.2754	9.23349	1.11e-16	1.04e-14	Up
COCHEDRAFT_1118730	205.627	11.4602	4.43004	9.99972	1.31e-16	1.22e-14	Up
COCHEDRAFT_1144549	110.043	0.763854	11.2233	9.18887	1.42e-16	1.3e-14	Up
COCHEDRAFT_1186257	109.842	0.763783	11.2206	9.18656	1.42e-16	1.3e-14	Up
COCHEDRAFT_1186319	112.556	0.764732	11.2559	9.21681	1.67e-16	1.52e-14	Up
COCHEDRAFT_1175474	108.839	0.763389	11.2093	9.17717	1.88e-16	1.68e-14	Up
COCHEDRAFT_1102571	108.41	0.763167	11.2075	9.17613	1.88e-16	1.68e-14	Up
COCHEDRAFT_1189530	107.872	0.762983	11.1995	9.16916	2.5e-16	2.19e-14	Up
COCHEDRAFT_1144475	107.931	0.763101	11.1944	9.16407	2.5e-16	2.19e-14	Up
COCHEDRAFT_1192541	107.895	0.763169	11.1889	9.15859	2.88e-16	2.49e-14	Up
COCHEDRAFT_1169535	107.459	0.762981	11.1847	9.15527	2.88e-16	2.49e-14	Up
COCHEDRAFT_1021744	150.205	5.10914	4.99104	9.59411	3.66e-16	3.13e-14	Up
COCHEDRAFT_1132161	159.116	6.17937	5.06391	9.66914	6.15e-16	5.23e-14	Up
COCHEDRAFT_113316	100.66	0.760203	11.0958	9.07996	9.28e-16	7.82e-14	Up
COCHEDRAFT_1221219	103.002	0.761233	11.1249	9.10428	1.06e-15	8.82e-14	Up
COCHEDRAFT_1019519	174.922	9.36177	4.22446	9.80144	1.25e-15	1.03e-13	Up
COCHEDRAFT_1212021	99.6232	0.759745	11.0819	9.06827	1.25e-15	1.03e-13	Up
COCHEDRAFT_1222939	153.218	6.17989	5.00641	9.61956	2.06e-15	1.68e-13	Up
COCHEDRAFT_1090001	97.3846	0.758707	11.0527	9.04369	2.29e-15	1.84e-13	Up
COCHEDRAFT_1120664	97.7728	0.759063	11.0471	9.03748	2.29e-15	1.84e-13	Up
COCHEDRAFT_1123452	130.975	3.51819	5.76687	9.4126	2.48e-15	1.98e-13	Up
COCHEDRAFT_1214159	124.911	2.96658	5.70673	9.35522	2.76e-15	2.19e-13	Up
COCHEDRAFT_1022028	246.279	20.5475	3.55613	10.2584	3.79e-15	2.98e-13	Up
COCHEDRAFT_1210319	109.398	628.002	-2.52754	11.3673	5.52e-15	4.3e-13	Down
COCHEDRAFT_1133071	94.8625	0.757633	11.01	9.00665	5.74e-15	4.44e-13	Up
COCHEDRAFT_1023546	94.1883	0.75737	10.9963	8.9945	6.7e-15	5.15e-13	Up
COCHEDRAFT_1024562	90.8374	0.755717	10.9447	8.95047	8.41e-15	6.41e-13	Up
COCHEDRAFT_1171647	93.6166	0.757146	10.9843	8.98393	9.15e-15	6.92e-13	Up
COCHEDRAFT_1129179	90.5328	0.755629	10.9355	8.94215	9.86e-15	7.41e-13	Up
COCHEDRAFT_1023454	93.0498	0.756808	10.9798	8.98052	1.07e-14	7.97e-13	Up
COCHEDRAFT_1225007	92.2846	0.756367	10.972	8.97438	1.25e-14	9.25e-13	Up
COCHEDRAFT_1127669	100.45	568.581	-2.5026	11.2116	1.28e-14	9.38e-13	Down
COCHEDRAFT_1026240	89.7617	0.755241	10.9226	8.93107	1.36e-14	9.85e-13	Up
COCHEDRAFT_1108936	89.3267	0.754987	10.9174	8.92688	1.36e-14	9.85e-13	Up
COCHEDRAFT_1095402	91.5819	0.756008	10.9617	8.9656	1.46e-14	1.05e-12	Up
COCHEDRAFT_1192981	89.0918	0.754872	10.9131	8.92311	1.6e-14	1.14e-12	Up
COCHEDRAFT_1088387	85.9778	0.753127	10.8655	8.88289	4.25e-14	3.01e-12	Up
COCHEDRAFT_1228264	138.87	7.23778	4.30166	9.5096	4.27e-14	3.01e-12	Up
COCHEDRAFT_1135947	85.7415	0.753021	10.8598	8.87782	5.01e-14	3.5e-12	Up
COCHEDRAFT_1192138	81.9546	0.750793	10.7952	8.82278	6.7e-14	4.66e-12	Up
COCHEDRAFT_1183345	84.834	0.752634	10.8357	8.85635	6.97e-14	4.81e-12	Up
COCHEDRAFT_1133641	83.801	0.751856	10.8301	8.85278	8.23e-14	5.65e-12	Up
COCHEDRAFT_1203058	104.614	559.748	-2.41964	11.1971	9.34e-14	6.37e-12	Down
COCHEDRAFT_1020991	80.9874	0.750136	10.782	8.81189	9.43e-14	6.38e-12	Up
COCHEDRAFT_1125443	83.5297	0.751742	10.8224	8.84597	9.72e-14	6.5e-12	Up
COCHEDRAFT_1193304	83.5276	0.751784	10.8195	8.84322	9.72e-14	6.5e-12	Up
COCHEDRAFT_1167595	105.078	2.96706	5.46332	9.14876	1.08e-13	7.16e-12	Up
COCHEDRAFT_110080	80.0136	0.749543	10.7633	8.79575	1.33e-13	8.72e-12	Up
COCHEDRAFT_1142227	80.1406	0.749766	10.756	8.78865	1.33e-13	8.72e-12	Up
COCHEDRAFT_1123706	158.16	11.4768	3.75757	9.68434	1.35e-13	8.78e-12	Up
COCHEDRAFT_1180880	82.5987	0.751096	10.8121	8.83774	1.36e-13	8.8e-12	Up
COCHEDRAFT_1128600	103.258	2.96705	5.42736	9.11686	2.14e-13	1.38e-11	Up
COCHEDRAFT_1188095	78.8039	0.748804	10.7386	8.7744	2.23e-13	1.42e-11	Up
COCHEDRAFT_1173658	78.8013	0.74885	10.7353	8.77134	2.23e-13	1.42e-11	Up
COCHEDRAFT_1126556	102.89	2.96705	5.42577	9.11594	2.45e-13	1.55e-11	Up
COCHEDRAFT_1107321	77.9616	0.748353	10.7158	8.75431	3.17e-13	1.99e-11	Up
COCHEDRAFT_1197221	76.7222	0.747477	10.6953	8.73703	4.5e-13	2.81e-11	Up
COCHEDRAFT_1114433	76.1633	0.746936	10.695	8.73769	5.37e-13	3.31e-11	Up
COCHEDRAFT_1020536	76.6212	0.747422	10.6924	8.73444	5.37e-13	3.31e-11	Up
COCHEDRAFT_1103297	74.0079	0.745534	10.6446	8.69387	5.42e-13	3.33e-11	Up
COCHEDRAFT_1105220	75.5922	0.746549	10.6833	8.72763	6.4e-13	3.9e-11	Up
COCHEDRAFT_1139766	75.1828	0.74635	10.6695	8.71535	7.65e-13	4.63e-11	Up
COCHEDRAFT_90678	73.0393	0.744758	10.6296	8.68135	7.81e-13	4.68e-11	Up
COCHEDRAFT_1163044	72.5731	0.744368	10.6229	8.67585	7.81e-13	4.68e-11	Up
COCHEDRAFT_1024647	72.1357	0.744054	10.6129	8.66719	9.38e-13	5.58e-11	Up
COCHEDRAFT_24548	279.526	36.4288	2.91413	10.4607	1.04e-12	6.14e-11	Up
COCHEDRAFT_1194131	74.2547	0.74556	10.6596	8.7075	1.09e-12	6.43e-11	Up
COCHEDRAFT_1216690	71.9326	0.743925	10.607	8.66203	1.13e-12	6.6e-11	Up
COCHEDRAFT_1196728	100.769	492.929	-2.30277	11.0377	1.54e-12	8.99e-11	Down
COCHEDRAFT_1164502	70.8316	0.743003	10.5889	8.64689	1.63e-12	9.38e-11	Up
COCHEDRAFT_1223232	70.9588	0.743193	10.5856	8.64359	1.63e-12	9.38e-11	Up
COCHEDRAFT_1140967	69.8718	0.742125	10.5762	8.63655	1.96e-12	1.11e-10	Up
COCHEDRAFT_1019301	70.2892	0.742648	10.5727	8.63266	1.96e-12	1.11e-10	Up
COCHEDRAFT_128107	70.4195	0.742827	10.5701	8.63009	1.96e-12	1.11e-10	Up
COCHEDRAFT_1202381	262.265	33.7765	2.9971	10.3751	2e-12	1.13e-10	Up
COCHEDRAFT_1148733	69.8561	0.742261	10.5663	8.62741	2.36e-12	1.32e-10	Up
COCHEDRAFT_1156841	69.5894	0.742027	10.5619	8.62376	2.85e-12	1.58e-10	Up
COCHEDRAFT_1194478	69.4496	0.741993	10.5536	8.61621	2.85e-12	1.58e-10	Up
COCHEDRAFT_1147602	126.894	9.3539	3.75694	9.40622	3.05e-12	1.68e-10	Up
COCHEDRAFT_1222437	69.3461	0.741977	10.5465	8.60982	3.43e-12	1.86e-10	Up
COCHEDRAFT_1191892	68.7837	0.741377	10.5442	8.60849	3.43e-12	1.86e-10	Up
COCHEDRAFT_1200065	68.8145	0.74144	10.5423	8.60674	3.43e-12	1.86e-10	Up
COCHEDRAFT_1150289	68.2894	0.740874	10.5395	8.60497	4.14e-12	2.2e-10	Up
COCHEDRAFT_1128121	68.7784	0.741453	10.5385	8.60329	4.14e-12	2.2e-10	Up
COCHEDRAFT_1185033	68.6764	0.741399	10.5342	8.59944	4.14e-12	2.2e-10	Up
COCHEDRAFT_1209085	68.3766	0.741108	10.5307	8.59662	4.14e-12	2.2e-10	Up
COCHEDRAFT_1032441	66.0327	0.739031	10.4832	8.55626	4.43e-12	2.34e-10	Up
COCHEDRAFT_1201426	68.208	0.740984	10.5258	8.59235	5e-12	2.62e-10	Up
COCHEDRAFT_1173130	68.0089	0.740778	10.5242	8.59121	5e-12	2.62e-10	Up
COCHEDRAFT_21796	94.6083	3.52258	5.29847	9.01422	5.11e-12	2.66e-10	Up
COCHEDRAFT_1144409	65.7648	0.738787	10.4776	8.55151	5.37e-12	2.76e-10	Up
COCHEDRAFT_1019080	65.6655	0.73868	10.4766	8.55072	5.37e-12	2.76e-10	Up
COCHEDRAFT_1032717	65.4949	0.738567	10.47	8.54485	5.37e-12	2.76e-10	Up
COCHEDRAFT_1163748	185.844	834.794	-2.1675	11.8695	5.41e-12	2.76e-10	Down
COCHEDRAFT_1198592	87.7725	2.96641	5.19562	8.92042	5.64e-12	2.87e-10	Up
COCHEDRAFT_1164923	89.0898	2.9665	5.22501	8.94615	6.03e-12	3.04e-10	Up
COCHEDRAFT_1200321	67.7057	0.740546	10.5159	8.58393	6.04e-12	3.04e-10	Up
COCHEDRAFT_1128379	114.974	534.205	-2.21882	11.1729	6.37e-12	3.19e-10	Down
COCHEDRAFT_1150493	65.2941	0.73838	10.4659	8.54137	6.53e-12	3.25e-10	Up
COCHEDRAFT_1146035	66.773	0.739651	10.5018	8.57233	7.31e-12	3.61e-10	Up
COCHEDRAFT_1180517	66.7065	0.739586	10.5008	8.5715	7.31e-12	3.61e-10	Up
COCHEDRAFT_1022391	64.3285	0.737404	10.45	8.52815	7.94e-12	3.9e-10	Up
COCHEDRAFT_1156983	141.325	13.5818	3.33601	9.55878	8.63e-12	4.22e-10	Up
COCHEDRAFT_1163787	64.3867	0.737578	10.443	8.52169	9.66e-12	4.7e-10	Up
COCHEDRAFT_1022529	118.926	8.81503	4.06417	9.32804	1.01e-11	4.91e-10	Up
COCHEDRAFT_1044488	66.2678	0.739235	10.4888	8.56105	1.07e-11	5.16e-10	Up
COCHEDRAFT_1220366	179.478	22.0336	2.95478	9.88307	1.12e-11	5.35e-10	Up
COCHEDRAFT_1183154	110.346	7.2328	3.96985	9.22959	1.14e-11	5.43e-10	Up
COCHEDRAFT_29280	106.159	6.17932	4.47617	9.16955	1.21e-11	5.74e-10	Up
COCHEDRAFT_1090143	121.102	8.37824	4.09287	9.34562	1.67e-11	7.92e-10	Up
COCHEDRAFT_1125725	61.8038	0.735105	10.3815	8.469	2.6e-11	1.23e-09	Up
COCHEDRAFT_1224697	61.177	0.734321	10.3773	8.46599	3.18e-11	1.46e-09	Up
COCHEDRAFT_1021162	60.9441	0.734063	10.373	8.46241	3.18e-11	1.46e-09	Up
COCHEDRAFT_1223763	61.1064	0.734291	10.3727	8.46193	3.18e-11	1.46e-09	Up
COCHEDRAFT_1179262	60.9749	0.734124	10.3718	8.46125	3.18e-11	1.46e-09	Up
COCHEDRAFT_1221530	61.2661	0.734592	10.3665	8.45606	3.18e-11	1.46e-09	Up
COCHEDRAFT_1207868	58.2992	0.731196	10.3115	8.40985	3.6e-11	1.65e-09	Up
COCHEDRAFT_1167217	60.7065	0.73385	10.3652	8.4556	3.88e-11	1.76e-09	Up
COCHEDRAFT_10331	60.2139	0.733233	10.3602	8.45172	3.88e-11	1.76e-09	Up
COCHEDRAFT_1177166	61.0302	0.734404	10.3568	8.44751	3.88e-11	1.76e-09	Up
COCHEDRAFT_1105201	93.2707	5.10626	4.30992	9.01739	4.12e-11	1.85e-09	Up
COCHEDRAFT_1020020	58.0942	0.731006	10.3038	8.40313	4.44e-11	1.98e-09	Up
COCHEDRAFT_1129457	58.0917	0.73103	10.3018	8.40139	4.44e-11	1.98e-09	Up
COCHEDRAFT_1063706	60.3342	0.733504	10.3534	8.44534	4.75e-11	2.1e-09	Up
COCHEDRAFT_1180338	60.0332	0.733179	10.3468	8.43971	4.75e-11	2.1e-09	Up
COCHEDRAFT_1164567	59.9342	0.733054	10.3458	8.43894	4.75e-11	2.1e-09	Up
COCHEDRAFT_1124753	57.745	0.73083	10.2793	8.38144	5.46e-11	2.4e-09	Up
COCHEDRAFT_1142909	59.7654	0.732889	10.3407	8.43451	5.82e-11	2.54e-09	Up
COCHEDRAFT_1093316	57.2538	0.730078	10.2811	8.38362	6.73e-11	2.92e-09	Up
COCHEDRAFT_1182086	57.2206	0.730036	10.2805	8.38317	6.73e-11	2.92e-09	Up
COCHEDRAFT_1104044	58.9044	0.731847	10.3274	8.42354	7.13e-11	3.06e-09	Up
COCHEDRAFT_1226375	58.6764	0.731539	10.3255	8.42212	7.13e-11	3.06e-09	Up
COCHEDRAFT_1028933	76.8327	2.9649	5.01719	8.77013	7.8e-11	3.34e-09	Up
COCHEDRAFT_1228625	56.7123	0.729514	10.2629	8.36787	8.3e-11	3.54e-09	Up
COCHEDRAFT_1199909	130.455	549.744	-2.07895	11.2545	8.45e-11	3.59e-09	Down
COCHEDRAFT_1167751	0.558468	46.9436	-5.76607	5.71189	9.21e-11	3.89e-09	Down
COCHEDRAFT_1021187	56.2562	0.728832	10.2613	8.36699	1.02e-10	4.28e-09	Up
COCHEDRAFT_1134606	56.5442	0.729325	10.2581	8.36374	1.02e-10	4.28e-09	Up
COCHEDRAFT_1191777	55.7381	0.728067	10.2573	8.364	1.02e-10	4.28e-09	Up
COCHEDRAFT_1110062	56.0757	0.72876	10.2469	8.35421	1.26e-10	5.22e-09	Up
COCHEDRAFT_1023638	55.8736	0.728531	10.2408	8.34894	1.26e-10	5.22e-09	Up
COCHEDRAFT_1176120	56.0011	0.728818	10.2339	8.34254	1.26e-10	5.22e-09	Up
COCHEDRAFT_1153582	55.4124	0.727875	10.2359	8.34501	1.56e-10	6.37e-09	Up
COCHEDRAFT_1172860	55.1468	0.727525	10.2307	8.3407	1.56e-10	6.37e-09	Up
COCHEDRAFT_1023931	55.4709	0.728052	10.2299	8.33958	1.56e-10	6.37e-09	Up
COCHEDRAFT_1023464	520.621	1995.15	-1.93892	13.2209	1.76e-10	7.13e-09	Down
COCHEDRAFT_1199052	73.119	2.96421	4.92529	8.69061	1.77e-10	7.16e-09	Up
COCHEDRAFT_1148162	52.8237	0.724684	10.1609	8.28057	1.86e-10	7.52e-09	Up
COCHEDRAFT_1201358	55.1033	0.727586	10.2217	8.33256	1.93e-10	7.7e-09	Up
COCHEDRAFT_1203468	55.0663	0.727594	10.2168	8.32821	1.93e-10	7.7e-09	Up
COCHEDRAFT_1107194	54.4124	0.726583	10.2136	8.32606	1.93e-10	7.7e-09	Up
COCHEDRAFT_1165431	52.5907	0.724353	10.1562	8.27655	2.32e-10	9.22e-09	Up
COCHEDRAFT_118183	54.8269	0.727419	10.2011	8.31439	2.39e-10	9.35e-09	Up
COCHEDRAFT_1018530	53.1152	0.72461	10.1979	8.31345	2.39e-10	9.35e-09	Up
COCHEDRAFT_1101316	54.4608	0.726882	10.1978	8.31188	2.39e-10	9.35e-09	Up
COCHEDRAFT_1199107	54.2947	0.726643	10.1958	8.3102	2.39e-10	9.35e-09	Up
COCHEDRAFT_1228836	73.9627	2.96436	4.95042	8.71254	2.46e-10	9.57e-09	Up
COCHEDRAFT_1020060	52.0831	0.723739	10.1373	8.2602	2.9e-10	1.12e-08	Up
COCHEDRAFT_1191234	73.4001	2.96421	4.94482	8.70818	2.9e-10	1.12e-08	Up
COCHEDRAFT_1019759	53.9643	0.726152	10.1924	8.30751	2.96e-10	1.14e-08	Up
COCHEDRAFT_1179298	53.8931	0.726122	10.186	8.30186	2.96e-10	1.14e-08	Up
COCHEDRAFT_1186897	93.4471	7.22581	3.72566	9.02401	3.58e-10	1.35e-08	Up
COCHEDRAFT_1207898	50.9216	0.72172	10.1328	8.25735	3.61e-10	1.35e-08	Up
COCHEDRAFT_1192892	51.6839	0.72315	10.1296	8.25373	3.61e-10	1.35e-08	Up
COCHEDRAFT_1228760	51.2894	0.722514	10.1252	8.25016	3.61e-10	1.35e-08	Up
COCHEDRAFT_1103913	51.3507	0.722665	10.1222	8.24748	3.61e-10	1.35e-08	Up
COCHEDRAFT_1126332	51.8096	0.723476	10.1213	8.24618	3.61e-10	1.35e-08	Up
COCHEDRAFT_1177763	51.312	0.722682	10.1159	8.24188	3.61e-10	1.35e-08	Up
COCHEDRAFT_1104068	53.5887	0.725782	10.174	8.29148	3.67e-10	1.36e-08	Up
COCHEDRAFT_1155203	52.841	0.724524	10.174	8.29225	3.67e-10	1.36e-08	Up
COCHEDRAFT_1198610	50.6553	0.721595	10.1094	8.23667	4.51e-10	1.65e-08	Up
COCHEDRAFT_1107606	51.0116	0.722243	10.109	8.23605	4.51e-10	1.65e-08	Up
COCHEDRAFT_1193236	50.9085	0.722138	10.1031	8.23087	4.51e-10	1.65e-08	Up
COCHEDRAFT_1204580	51.1392	0.722546	10.103	8.23052	4.51e-10	1.65e-08	Up
COCHEDRAFT_1183398	53.1247	0.725089	10.1684	8.28691	4.55e-10	1.65e-08	Up
COCHEDRAFT_1186215	52.9273	0.724782	10.1665	8.28545	4.55e-10	1.65e-08	Up
COCHEDRAFT_1175139	52.827	0.724646	10.164	8.28334	4.55e-10	1.65e-08	Up
COCHEDRAFT_1209662	50.5092	0.721526	10.0953	8.2243	5.64e-10	2.04e-08	Up
COCHEDRAFT_1182948	85.8808	6.17234	4.17372	8.91453	5.93e-10	2.13e-08	Up
COCHEDRAFT_1019266	80.4838	5.10199	4.08667	8.8281	6.59e-10	2.36e-08	Up
COCHEDRAFT_1128462	50.132	0.72116	10.0707	8.20276	7.05e-10	2.52e-08	Up
COCHEDRAFT_1102444	49.6631	0.720458	10.0589	8.1927	8.83e-10	3.14e-08	Up
COCHEDRAFT_1029204	49.0702	0.71939	10.0563	8.19098	1.11e-09	3.92e-08	Up
COCHEDRAFT_1190157	47.1851	0.716586	9.9915	8.13513	1.12e-09	3.96e-08	Up
COCHEDRAFT_1020389	86.8365	349.257	-2.01852	10.5609	1.14e-09	4.01e-08	Down
COCHEDRAFT_1160889	65.2556	2.96175	4.77692	8.56572	1.21e-09	4.25e-08	Up
COCHEDRAFT_1227348	69.6043	288.134	-2.06165	10.2445	1.25e-09	4.36e-08	Down
COCHEDRAFT_1023585	70.8132	3.52121	4.8859	8.6645	1.25e-09	4.36e-08	Up
COCHEDRAFT_1227473	67.0878	2.96246	4.80767	8.59129	1.38e-09	4.74e-08	Up
COCHEDRAFT_1026389	48.5744	0.71856	10.0476	8.18362	1.39e-09	4.74e-08	Up
COCHEDRAFT_1213584	48.5721	0.718582	10.0458	8.18203	1.39e-09	4.74e-08	Up
COCHEDRAFT_1210210	48.506	0.71847	10.0446	8.18105	1.39e-09	4.74e-08	Up
COCHEDRAFT_1094426	48.3324	0.718274	10.0344	8.17214	1.39e-09	4.74e-08	Up
COCHEDRAFT_1021553	48.4276	0.718496	10.0315	8.16954	1.39e-09	4.74e-08	Up
COCHEDRAFT_1139552	46.7876	0.715869	9.98531	8.12997	1.41e-09	4.8e-08	Up
COCHEDRAFT_1157094	46.1008	0.71455	9.97775	8.1238	1.41e-09	4.8e-08	Up
COCHEDRAFT_1136253	48.0712	0.71779	10.0324	8.17063	1.74e-09	5.85e-08	Up
COCHEDRAFT_1168318	47.9599	0.717749	10.0195	8.1593	1.74e-09	5.85e-08	Up
COCHEDRAFT_1159371	47.8944	0.717624	10.0193	8.15914	1.74e-09	5.85e-08	Up
COCHEDRAFT_1162889	46.0622	0.714535	9.97321	8.11982	1.79e-09	5.86e-08	Up
COCHEDRAFT_1171426	46.2233	0.714873	9.97321	8.11971	1.79e-09	5.86e-08	Up
COCHEDRAFT_1185221	45.9321	0.714279	9.97183	8.11869	1.79e-09	5.86e-08	Up
COCHEDRAFT_1134210	46.2478	0.715035	9.96479	8.11227	1.79e-09	5.86e-08	Up
COCHEDRAFT_1088161	46.5105	0.715583	9.96353	8.11098	1.79e-09	5.86e-08	Up
COCHEDRAFT_1122976	46.4443	0.715452	9.96334	8.11085	1.79e-09	5.86e-08	Up
COCHEDRAFT_1116204	46.1799	0.714937	9.96157	8.10948	1.79e-09	5.86e-08	Up
COCHEDRAFT_1134523	46.1078	0.714929	9.9501	8.09944	1.79e-09	5.86e-08	Up
COCHEDRAFT_1147948	69.202	3.52082	4.85134	8.63508	2.06e-09	6.74e-08	Up
COCHEDRAFT_1203372	47.5976	0.717097	10.0149	8.1555	2.18e-09	7.01e-08	Up
COCHEDRAFT_1114982	47.8248	0.717553	10.0143	8.15481	2.18e-09	7.01e-08	Up
COCHEDRAFT_1208185	46.7976	0.715487	10.0124	8.15393	2.18e-09	7.01e-08	Up
COCHEDRAFT_1211399	47.33	0.716666	10.0074	8.14903	2.18e-09	7.01e-08	Up
COCHEDRAFT_1021681	47.297	0.716608	10.0068	8.14853	2.18e-09	7.01e-08	Up
COCHEDRAFT_1163560	47.5879	0.717216	10.0045	8.14627	2.18e-09	7.01e-08	Up
COCHEDRAFT_1191817	196.512	33.7543	2.50075	10.034	2.24e-09	7.1e-08	Up
COCHEDRAFT_1019851	45.4932	0.713567	9.95609	8.10513	2.26e-09	7.1e-08	Up
COCHEDRAFT_1023516	45.946	0.714534	9.95532	8.10414	2.26e-09	7.1e-08	Up
COCHEDRAFT_1179472	45.0992	0.712814	9.94895	8.0991	2.26e-09	7.1e-08	Up
COCHEDRAFT_1182291	45.5483	0.713796	9.9481	8.09806	2.26e-09	7.1e-08	Up
COCHEDRAFT_1148140	45.5423	0.713876	9.94085	8.09169	2.26e-09	7.1e-08	Up
COCHEDRAFT_100147	45.7377	0.714361	9.93396	8.08552	2.26e-09	7.1e-08	Up
COCHEDRAFT_1180626	92.3298	9.33333	3.29916	9.02357	2.3e-09	7.19e-08	Up
COCHEDRAFT_69624	46.807	0.715691	10.0008	8.14361	2.75e-09	8.57e-08	Up
COCHEDRAFT_1022718	92.9404	9.33372	3.31497	9.03726	2.81e-09	8.73e-08	Up
COCHEDRAFT_1200469	44.953	0.712678	9.93627	8.08804	2.86e-09	8.86e-08	Up
COCHEDRAFT_1141764	45.1132	0.713041	9.9351	8.08691	2.86e-09	8.86e-08	Up
COCHEDRAFT_1162764	97.7589	374.035	-1.94194	10.6894	3.3e-09	1.02e-07	Down
COCHEDRAFT_1176873	44.7172	0.712279	9.92789	8.08082	3.63e-09	1.1e-07	Up
COCHEDRAFT_1227895	44.8115	0.712518	9.92547	8.07864	3.63e-09	1.1e-07	Up
COCHEDRAFT_1222192	44.6475	0.712186	9.92352	8.07702	3.63e-09	1.1e-07	Up
COCHEDRAFT_1128777	44.4106	0.711795	9.91396	8.06878	3.63e-09	1.1e-07	Up
COCHEDRAFT_1146217	44.7684	0.712595	9.91199	8.06683	3.63e-09	1.1e-07	Up
COCHEDRAFT_1095471	81.577	7.21744	3.52841	8.85862	4.18e-09	1.27e-07	Up
COCHEDRAFT_1174282	44.3764	0.711742	9.91228	8.06732	4.6e-09	1.36e-07	Up
COCHEDRAFT_1132443	44.3753	0.711754	9.9112	8.06638	4.6e-09	1.36e-07	Up
COCHEDRAFT_1100515	44.504	0.71206	9.90929	8.06463	4.6e-09	1.36e-07	Up
COCHEDRAFT_1224572	44.0808	0.711144	9.90793	8.06368	4.6e-09	1.36e-07	Up
COCHEDRAFT_1217924	44.3714	0.711802	9.90686	8.06258	4.6e-09	1.36e-07	Up
COCHEDRAFT_1169415	44.4684	0.712031	9.90541	8.06125	4.6e-09	1.36e-07	Up
COCHEDRAFT_1144935	44.1397	0.711347	9.90262	8.05899	4.6e-09	1.36e-07	Up
COCHEDRAFT_1123751	44.237	0.711566	9.90225	8.05861	4.6e-09	1.36e-07	Up
COCHEDRAFT_1179508	43.9439	0.710929	9.90117	8.05783	4.6e-09	1.36e-07	Up
COCHEDRAFT_1180307	44.0394	0.711163	9.89971	8.05649	4.6e-09	1.36e-07	Up
COCHEDRAFT_1170922	61.4353	2.96012	4.69138	8.49312	5.08e-09	1.49e-07	Up
COCHEDRAFT_1112137	82.026	5.73558	4.11159	8.85567	5.17e-09	1.51e-07	Up
COCHEDRAFT_1164807	43.6764	0.710436	9.89305	8.05085	5.85e-09	1.68e-07	Up
COCHEDRAFT_1221608	43.8379	0.710804	9.89276	8.05052	5.85e-09	1.68e-07	Up
COCHEDRAFT_1175987	43.999	0.711193	9.89025	8.04823	5.85e-09	1.68e-07	Up
COCHEDRAFT_1033857	44.0636	0.71136	9.88811	8.04633	5.85e-09	1.68e-07	Up
COCHEDRAFT_1021361	43.3445	0.709791	9.88478	8.04379	5.85e-09	1.68e-07	Up
COCHEDRAFT_1088024	43.5984	0.710437	9.87955	8.03908	5.85e-09	1.68e-07	Up
COCHEDRAFT_1127764	41.7169	0.706939	9.81078	7.97993	6.22e-09	1.79e-07	Up
COCHEDRAFT_1108370	76.1588	6.16555	4.00146	8.76932	6.55e-09	1.88e-07	Up
COCHEDRAFT_1021492	43.3666	0.709969	9.87528	8.03547	7.43e-09	2.12e-07	Up
COCHEDRAFT_1094680	43.3647	0.709994	9.87301	8.03348	7.43e-09	2.12e-07	Up
COCHEDRAFT_1167832	69.281	5.09539	3.86206	8.6384	7.87e-09	2.24e-07	Up
COCHEDRAFT_1022254	41.0624	0.705411	9.80589	7.97589	7.97e-09	2.24e-07	Up
COCHEDRAFT_1173041	41.5147	0.706561	9.80207	7.97242	7.97e-09	2.24e-07	Up
COCHEDRAFT_1227359	41.2482	0.705994	9.79585	7.9671	7.97e-09	2.24e-07	Up
COCHEDRAFT_1186053	60.41	2.95975	4.64835	8.45571	8.78e-09	2.47e-07	Up
COCHEDRAFT_1226913	77.3164	7.21354	3.44435	8.78785	9.42e-09	2.6e-07	Up
COCHEDRAFT_1224563	42.42	0.707918	9.86337	8.02551	9.45e-09	2.6e-07	Up
COCHEDRAFT_1224894	42.9635	0.709231	9.86109	8.02326	9.45e-09	2.6e-07	Up
COCHEDRAFT_1023370	42.7992	0.708876	9.85919	8.02167	9.45e-09	2.6e-07	Up
COCHEDRAFT_1193187	42.8255	0.709032	9.85165	8.01508	9.45e-09	2.6e-07	Up
COCHEDRAFT_1195823	42.5966	0.708513	9.85087	8.0145	9.45e-09	2.6e-07	Up
COCHEDRAFT_1162793	42.7908	0.708989	9.84868	8.01251	9.45e-09	2.6e-07	Up
COCHEDRAFT_1145101	40.8496	0.705127	9.78715	7.95967	1.02e-08	2.78e-07	Up
COCHEDRAFT_1019504	40.4918	0.704252	9.78545	7.95829	1.02e-08	2.78e-07	Up
COCHEDRAFT_1140037	40.6513	0.70468	9.78344	7.9565	1.02e-08	2.78e-07	Up
COCHEDRAFT_1187421	40.649	0.704707	9.78088	7.95428	1.02e-08	2.78e-07	Up
COCHEDRAFT_1192118	40.742	0.705037	9.77238	7.94688	1.02e-08	2.78e-07	Up
COCHEDRAFT_1020494	42.2736	0.707752	9.8506	8.01441	1.2e-08	3.25e-07	Up
COCHEDRAFT_1024011	42.0408	0.707284	9.84402	8.00876	1.2e-08	3.25e-07	Up
COCHEDRAFT_1019134	42.3609	0.708077	9.84188	8.00676	1.2e-08	3.25e-07	Up
COCHEDRAFT_1145008	75.9757	7.21203	3.42342	8.77059	1.27e-08	3.41e-07	Up
COCHEDRAFT_1128508	165.55	28.4935	2.55867	9.80899	1.29e-08	3.47e-07	Up
COCHEDRAFT_58645	40.4876	0.704292	9.78163	7.95498	1.31e-08	3.48e-07	Up
COCHEDRAFT_1184748	40.4445	0.704338	9.76939	7.94437	1.31e-08	3.48e-07	Up
COCHEDRAFT_1227317	40.2789	0.703961	9.76629	7.94172	1.31e-08	3.48e-07	Up
COCHEDRAFT_1169083	40.2459	0.703885	9.76567	7.94119	1.31e-08	3.48e-07	Up
COCHEDRAFT_1130206	40.4374	0.704512	9.75212	7.92942	1.31e-08	3.48e-07	Up
COCHEDRAFT_1022292	81.9779	8.78493	3.5253	8.87506	1.35e-08	3.56e-07	Up
COCHEDRAFT_53402	68.3687	263.373	-1.93893	10.1107	1.46e-08	3.86e-07	Down
COCHEDRAFT_1139896	107.96	15.6537	2.7304	9.25048	1.5e-08	3.95e-07	Up
COCHEDRAFT_1178886	67.2093	5.09355	3.83062	8.61256	1.52e-08	3.98e-07	Up
COCHEDRAFT_1142961	41.9305	0.707174	9.83273	7.99896	1.53e-08	3.98e-07	Up
COCHEDRAFT_1182305	41.7688	0.706791	9.83206	7.99844	1.53e-08	3.98e-07	Up
COCHEDRAFT_1199069	41.8621	0.707057	9.82911	7.99583	1.53e-08	3.98e-07	Up
COCHEDRAFT_1025671	41.7316	0.706758	9.82786	7.99479	1.53e-08	3.98e-07	Up
COCHEDRAFT_1196878	39.507	0.701972	9.76452	7.94036	1.69e-08	4.33e-07	Up
COCHEDRAFT_1115976	39.4095	0.701736	9.76269	7.9388	1.69e-08	4.33e-07	Up
COCHEDRAFT_1160981	39.5508	0.702295	9.75004	7.92778	1.69e-08	4.33e-07	Up
COCHEDRAFT_1171454	39.8417	0.703063	9.74894	7.92678	1.69e-08	4.33e-07	Up
COCHEDRAFT_1149313	39.6763	0.702676	9.74583	7.92412	1.69e-08	4.33e-07	Up
COCHEDRAFT_1024606	56.8921	2.95777	4.56738	8.3872	1.7e-08	4.33e-07	Up
COCHEDRAFT_1127905	56.8236	2.95774	4.56356	8.38388	1.7e-08	4.33e-07	Up
COCHEDRAFT_1130714	78.1599	290.233	-1.90516	10.3016	1.82e-08	4.64e-07	Down
COCHEDRAFT_1228564	38.7371	0.700277	9.73734	7.91692	2.17e-08	5.47e-07	Up
COCHEDRAFT_1173329	39.3744	0.702028	9.73483	7.91464	2.17e-08	5.47e-07	Up
COCHEDRAFT_1177232	39.8005	0.70315	9.73197	7.91211	2.17e-08	5.47e-07	Up
COCHEDRAFT_1170408	39.5327	0.702558	9.72416	7.9054	2.17e-08	5.47e-07	Up
COCHEDRAFT_1087202	38.5377	0.699816	9.73099	7.91145	2.79e-08	6.91e-07	Up
COCHEDRAFT_1023425	38.721	0.70039	9.72654	7.90757	2.79e-08	6.91e-07	Up
COCHEDRAFT_1110532	39.2989	0.702024	9.71836	7.90042	2.79e-08	6.91e-07	Up
COCHEDRAFT_1150137	39.0032	0.701255	9.71832	7.90043	2.79e-08	6.91e-07	Up
COCHEDRAFT_1134345	39.0685	0.701428	9.71818	7.90029	2.79e-08	6.91e-07	Up
COCHEDRAFT_1213424	39.0685	0.701428	9.71818	7.90029	2.79e-08	6.91e-07	Up
COCHEDRAFT_1148158	38.9701	0.701175	9.7177	7.89989	2.79e-08	6.91e-07	Up
COCHEDRAFT_1093858	38.5798	0.700151	9.71582	7.8983	2.79e-08	6.91e-07	Up
COCHEDRAFT_1194881	64.788	5.09149	3.76918	8.56038	3.48e-08	8.59e-07	Up
COCHEDRAFT_1108659	38.1581	0.699054	9.71058	7.89381	3.6e-08	8.68e-07	Up
COCHEDRAFT_1188487	38.7023	0.700575	9.7085	7.89197	3.6e-08	8.68e-07	Up
COCHEDRAFT_1022021	38.5702	0.700251	9.70601	7.88983	3.6e-08	8.68e-07	Up
COCHEDRAFT_1141622	38.278	0.699471	9.70466	7.88868	3.6e-08	8.68e-07	Up
COCHEDRAFT_1154559	38.0831	0.69896	9.70235	7.88671	3.6e-08	8.68e-07	Up
COCHEDRAFT_1205527	38.7949	0.700944	9.69753	7.8825	3.6e-08	8.68e-07	Up
COCHEDRAFT_1169901	38.5309	0.700255	9.69683	7.88191	3.6e-08	8.68e-07	Up
COCHEDRAFT_1225449	38.4646	0.700092	9.69558	7.88084	3.6e-08	8.68e-07	Up
COCHEDRAFT_1219729	38.5301	0.700269	9.69539	7.88067	3.6e-08	8.68e-07	Up
COCHEDRAFT_1139406	38.5293	0.700284	9.69394	7.87943	3.6e-08	8.68e-07	Up
COCHEDRAFT_1022368	136.334	23.1443	2.6727	9.55126	4.05e-08	9.62e-07	Up
COCHEDRAFT_1177696	36.49	0.695397	9.6256	7.82053	4.07e-08	9.62e-07	Up
COCHEDRAFT_1198499	36.457	0.695308	9.62497	7.81999	4.07e-08	9.62e-07	Up
COCHEDRAFT_1117477	36.7839	0.696251	9.62493	7.82001	4.07e-08	9.62e-07	Up
COCHEDRAFT_1197918	36.2938	0.694847	9.62342	7.81863	4.07e-08	9.62e-07	Up
COCHEDRAFT_1203043	36.3568	0.695056	9.62152	7.81701	4.07e-08	9.62e-07	Up
COCHEDRAFT_1171254	36.5176	0.695562	9.61831	7.81429	4.07e-08	9.62e-07	Up
COCHEDRAFT_1148602	36.5159	0.695592	9.61512	7.81155	4.07e-08	9.62e-07	Up
COCHEDRAFT_1130495	70.5502	7.20528	3.32523	8.68886	4.08e-08	9.64e-07	Up
COCHEDRAFT_1019788	38.042	0.69895	9.69465	7.88005	4.65e-08	1.07e-06	Up
COCHEDRAFT_1165147	38.0076	0.698881	9.6926	7.87829	4.65e-08	1.07e-06	Up
COCHEDRAFT_1226788	37.6854	0.697997	9.6907	7.87666	4.65e-08	1.07e-06	Up
COCHEDRAFT_1131083	38.0679	0.699105	9.68808	7.87439	4.65e-08	1.07e-06	Up
COCHEDRAFT_1104084	38.1296	0.699329	9.68352	7.87045	4.65e-08	1.07e-06	Up
COCHEDRAFT_1072956	37.8345	0.69855	9.68082	7.86813	4.65e-08	1.07e-06	Up
COCHEDRAFT_1019593	38.0946	0.699275	9.67996	7.86739	4.65e-08	1.07e-06	Up
COCHEDRAFT_1225278	37.8939	0.698805	9.67324	7.86161	4.65e-08	1.07e-06	Up
COCHEDRAFT_95484	38.2569	0.699788	9.67272	7.86117	4.65e-08	1.07e-06	Up
COCHEDRAFT_1174674	37.9262	0.698903	9.67239	7.86087	4.65e-08	1.07e-06	Up
COCHEDRAFT_1146675	37.7625	0.698455	9.67222	7.86073	4.65e-08	1.07e-06	Up
COCHEDRAFT_1225045	62.1812	5.0887	3.72051	8.51981	4.67e-08	1.07e-06	Up
COCHEDRAFT_1131161	81.0041	7.87222	3.51259	8.85155	4.99e-08	1.14e-06	Up
COCHEDRAFT_1090746	4.91675	47.1774	-3.32753	6.53656	5.03e-08	1.15e-06	Down
COCHEDRAFT_1020691	35.9263	0.693914	9.61025	7.80726	5.3e-08	1.2e-06	Up
COCHEDRAFT_1209024	35.9576	0.694021	9.60927	7.80643	5.3e-08	1.2e-06	Up
COCHEDRAFT_1165010	36.0866	0.694414	9.60857	7.80585	5.3e-08	1.2e-06	Up
COCHEDRAFT_1161792	35.946	0.694176	9.59304	7.79252	5.3e-08	1.2e-06	Up
COCHEDRAFT_1020794	117.371	18.4165	2.65685	9.36331	5.7e-08	1.29e-06	Up
COCHEDRAFT_1088730	37.5026	0.697735	9.67167	7.86024	6e-08	1.35e-06	Up
COCHEDRAFT_1191130	37.4325	0.697609	9.66598	7.85534	6e-08	1.35e-06	Up
COCHEDRAFT_1140368	36.3625	0.694416	9.66563	7.85499	6e-08	1.35e-06	Up
COCHEDRAFT_1177400	37.4959	0.697809	9.66425	7.85385	6e-08	1.35e-06	Up
COCHEDRAFT_1024187	51.934	2.95421	4.44164	8.28051	6.14e-08	1.37e-06	Up
COCHEDRAFT_1170931	53.5468	2.95545	4.48818	8.32017	6.45e-08	1.44e-06	Up
COCHEDRAFT_1176856	35.5007	0.692718	9.60218	7.80025	6.91e-08	1.51e-06	Up
COCHEDRAFT_1197459	35.1403	0.691701	9.59379	7.79295	6.91e-08	1.51e-06	Up
COCHEDRAFT_1193594	35.4588	0.692703	9.59349	7.79278	6.91e-08	1.51e-06	Up
COCHEDRAFT_1227199	35.4212	0.692657	9.58796	7.78804	6.91e-08	1.51e-06	Up
COCHEDRAFT_1107503	35.583	0.693153	9.58779	7.78793	6.91e-08	1.51e-06	Up
COCHEDRAFT_1142380	35.6148	0.693261	9.58676	7.78706	6.91e-08	1.51e-06	Up
COCHEDRAFT_1099795	35.5134	0.693015	9.58156	7.78259	6.91e-08	1.51e-06	Up
COCHEDRAFT_1142280	35.4804	0.692922	9.58093	7.78204	6.91e-08	1.51e-06	Up
COCHEDRAFT_1199555	35.875	0.694102	9.5801	7.78145	6.91e-08	1.51e-06	Up
COCHEDRAFT_1132588	35.2523	0.692237	9.57989	7.78108	6.91e-08	1.51e-06	Up
COCHEDRAFT_1191070	35.5427	0.69317	9.57548	7.7774	6.91e-08	1.51e-06	Up
COCHEDRAFT_1148662	36.8804	0.696095	9.6599	7.85008	7.75e-08	1.67e-06	Up
COCHEDRAFT_1168363	37.0648	0.696722	9.65314	7.84427	7.75e-08	1.67e-06	Up
COCHEDRAFT_1135539	36.9881	0.696684	9.63811	7.83134	7.75e-08	1.67e-06	Up
COCHEDRAFT_1023777	37.185	0.697247	9.63721	7.8306	7.75e-08	1.67e-06	Up
COCHEDRAFT_1196761	37.0203	0.696785	9.63718	7.83055	7.75e-08	1.67e-06	Up
COCHEDRAFT_1198809	36.8237	0.696233	9.63653	7.82996	7.75e-08	1.67e-06	Up
COCHEDRAFT_1130082	172.676	35.8422	2.22104	9.89006	8.75e-08	1.88e-06	Up
COCHEDRAFT_1174160	35.0897	0.69175	9.57844	7.77979	9.02e-08	1.89e-06	Up
COCHEDRAFT_1164538	34.9606	0.691355	9.57762	7.77905	9.02e-08	1.89e-06	Up
COCHEDRAFT_1227301	35.2494	0.692269	9.57656	7.77823	9.02e-08	1.89e-06	Up
COCHEDRAFT_77993	35.1836	0.692081	9.57531	7.77714	9.02e-08	1.89e-06	Up
COCHEDRAFT_1180620	35.2799	0.692395	9.57383	7.7759	9.02e-08	1.89e-06	Up
COCHEDRAFT_1207446	35.2787	0.69241	9.57214	7.77446	9.02e-08	1.89e-06	Up
COCHEDRAFT_1129951	34.9225	0.691308	9.57201	7.77423	9.02e-08	1.89e-06	Up
COCHEDRAFT_1196890	34.9833	0.691546	9.56821	7.771	9.02e-08	1.89e-06	Up
COCHEDRAFT_1141616	34.8207	0.691053	9.56679	7.76973	9.02e-08	1.89e-06	Up
COCHEDRAFT_1137097	34.819	0.691069	9.5651	7.76828	9.02e-08	1.89e-06	Up
COCHEDRAFT_1203289	35.3397	0.692692	9.56318	7.76683	9.02e-08	1.89e-06	Up
COCHEDRAFT_1118595	34.9415	0.691563	9.55564	7.76025	9.02e-08	1.89e-06	Up
COCHEDRAFT_1216724	36.6944	0.695852	9.63712	7.83046	1e-07	2.08e-06	Up
COCHEDRAFT_1225954	36.3404	0.694814	9.63645	7.82983	1e-07	2.08e-06	Up
COCHEDRAFT_1212737	36.2348	0.694606	9.62842	7.82292	1e-07	2.08e-06	Up
COCHEDRAFT_1160947	36.7202	0.69603	9.62841	7.82298	1e-07	2.08e-06	Up
COCHEDRAFT_1022707	36.2969	0.694816	9.62655	7.82132	1e-07	2.08e-06	Up
COCHEDRAFT_1152818	36.4254	0.695204	9.62592	7.8208	1e-07	2.08e-06	Up
COCHEDRAFT_1173801	34.3981	0.689779	9.56043	7.76414	1.18e-07	2.41e-06	Up
COCHEDRAFT_1141602	34.5879	0.690411	9.55906	7.76304	1.18e-07	2.41e-06	Up
COCHEDRAFT_13642	34.8092	0.691182	9.55313	7.75806	1.18e-07	2.41e-06	Up
COCHEDRAFT_1147463	34.772	0.69115	9.54554	7.75157	1.18e-07	2.41e-06	Up
COCHEDRAFT_1186035	34.4453	0.690137	9.54453	7.75057	1.18e-07	2.41e-06	Up
COCHEDRAFT_95158	34.44	0.690202	9.53752	7.74459	1.18e-07	2.41e-06	Up
COCHEDRAFT_1199910	234.279	730.05	-1.64359	11.8045	1.25e-07	2.56e-06	Down
COCHEDRAFT_1222064	57.7886	5.08341	3.61589	8.4316	1.29e-07	2.62e-06	Up
COCHEDRAFT_1127622	49.5671	2.95203	4.3852	8.23273	1.36e-07	2.76e-06	Up
COCHEDRAFT_1157082	36.0906	144.5	-1.98774	9.11007	1.38e-07	2.81e-06	Down
COCHEDRAFT_1177017	72.7455	9.30686	2.95531	8.73739	1.47e-07	2.99e-06	Up
COCHEDRAFT_1135877	34.0808	0.68909	9.53419	7.74159	1.54e-07	3.09e-06	Up
COCHEDRAFT_1170233	33.9135	0.688626	9.52756	7.73585	1.54e-07	3.09e-06	Up
COCHEDRAFT_1112499	34.3007	0.689926	9.52251	7.73173	1.54e-07	3.09e-06	Up
COCHEDRAFT_1184267	33.9087	0.688676	9.52221	7.73129	1.54e-07	3.09e-06	Up
COCHEDRAFT_1113245	34.0345	0.689156	9.51568	7.72579	1.54e-07	3.09e-06	Up
COCHEDRAFT_1222811	34.2314	0.689796	9.51396	7.72443	1.54e-07	3.09e-06	Up
COCHEDRAFT_43242	80.6023	272.481	-1.76937	10.2526	1.63e-07	3.26e-06	Down
COCHEDRAFT_1180182	49.7486	2.95235	4.37398	8.22283	1.65e-07	3.3e-06	Up
COCHEDRAFT_1226228	31.9898	0.683242	9.42969	7.65148	1.83e-07	3.64e-06	Up
COCHEDRAFT_1189792	32.1531	0.683821	9.42871	7.65078	1.83e-07	3.64e-06	Up
COCHEDRAFT_1139995	67.6009	5.74042	3.81743	8.60696	1.95e-07	3.88e-06	Up
COCHEDRAFT_1187695	47.6988	2.95037	4.30772	8.16636	1.97e-07	3.9e-06	Up
COCHEDRAFT_1174099	33.7773	0.688275	9.51973	7.72911	2.02e-07	3.9e-06	Up
COCHEDRAFT_1102757	33.8716	0.688626	9.51619	7.72614	2.02e-07	3.9e-06	Up
COCHEDRAFT_1107529	33.5427	0.687619	9.50997	7.72068	2.02e-07	3.9e-06	Up
COCHEDRAFT_1141016	33.7689	0.688375	9.50885	7.71984	2.02e-07	3.9e-06	Up
COCHEDRAFT_1186186	33.6699	0.688074	9.50698	7.7182	2.02e-07	3.9e-06	Up
COCHEDRAFT_1114638	33.4427	0.68733	9.50629	7.71749	2.02e-07	3.9e-06	Up
COCHEDRAFT_1165514	33.7997	0.688509	9.5058	7.71727	2.02e-07	3.9e-06	Up
COCHEDRAFT_72867	33.7987	0.688525	9.50396	7.7157	2.02e-07	3.9e-06	Up
COCHEDRAFT_1108972	33.8302	0.688658	9.50087	7.71309	2.02e-07	3.9e-06	Up
COCHEDRAFT_1208045	33.4365	0.687398	9.49895	7.71123	2.02e-07	3.9e-06	Up
COCHEDRAFT_1188356	33.4967	0.687685	9.49087	7.7044	2.02e-07	3.9e-06	Up
COCHEDRAFT_1221701	33.4958	0.687702	9.48898	7.7028	2.02e-07	3.9e-06	Up
COCHEDRAFT_1187616	31.9214	0.683059	9.42438	7.64693	2.42e-07	4.63e-06	Up
COCHEDRAFT_1130889	31.0244	0.679773	9.42348	7.64541	2.42e-07	4.63e-06	Up
COCHEDRAFT_1228346	30.9601	0.679543	9.42227	7.64433	2.42e-07	4.63e-06	Up
COCHEDRAFT_1197651	31.4333	0.681342	9.42129	7.6439	2.42e-07	4.63e-06	Up
COCHEDRAFT_1023737	31.9514	0.683221	9.41883	7.64226	2.42e-07	4.63e-06	Up
COCHEDRAFT_1129928	31.6562	0.682195	9.4174	7.6408	2.42e-07	4.63e-06	Up
COCHEDRAFT_1183525	31.5216	0.681786	9.41081	7.63511	2.42e-07	4.63e-06	Up
COCHEDRAFT_1183173	31.6153	0.682209	9.40218	7.62791	2.42e-07	4.63e-06	Up
COCHEDRAFT_1019478	33.2064	0.68668	9.49461	7.70741	2.64e-07	4.97e-06	Up
COCHEDRAFT_1181141	32.9158	0.685711	9.49275	7.70566	2.64e-07	4.97e-06	Up
COCHEDRAFT_1195291	33.3666	0.687244	9.49212	7.70539	2.64e-07	4.97e-06	Up
COCHEDRAFT_109184	33.264	0.686987	9.48461	7.69895	2.64e-07	4.97e-06	Up
COCHEDRAFT_1190230	32.9644	0.686091	9.47521	7.69077	2.64e-07	4.97e-06	Up
COCHEDRAFT_1205635	32.962	0.686125	9.47137	7.68752	2.64e-07	4.97e-06	Up
COCHEDRAFT_1129803	33.1257	0.686677	9.47063	7.687	2.64e-07	4.97e-06	Up
COCHEDRAFT_1229175	32.994	0.686246	9.47007	7.68643	2.64e-07	4.97e-06	Up
COCHEDRAFT_9028	97.8929	17.7305	2.40192	9.14952	2.98e-07	5.6e-06	Up
COCHEDRAFT_1192122	139.834	28.936	2.21586	9.61725	3.02e-07	5.65e-06	Up
COCHEDRAFT_1227731	70.2301	9.302	2.90481	8.69543	3.06e-07	5.73e-06	Up
COCHEDRAFT_1197232	31.2356	0.680682	9.4156	7.63891	3.21e-07	5.81e-06	Up
COCHEDRAFT_1125854	31.3295	0.681058	9.41333	7.63707	3.21e-07	5.81e-06	Up
COCHEDRAFT_1135390	31.3932	0.681302	9.4125	7.63642	3.21e-07	5.81e-06	Up
COCHEDRAFT_1197184	31.3932	0.681302	9.4125	7.63642	3.21e-07	5.81e-06	Up
COCHEDRAFT_1177259	31.1988	0.680605	9.4109	7.6349	3.21e-07	5.81e-06	Up
COCHEDRAFT_1143518	31.3588	0.681207	9.40982	7.63413	3.21e-07	5.81e-06	Up
COCHEDRAFT_1168006	31.101	0.680263	9.40907	7.63326	3.21e-07	5.81e-06	Up
COCHEDRAFT_1189028	31.4873	0.681692	9.40812	7.6328	3.21e-07	5.81e-06	Up
COCHEDRAFT_1152894	31.4544	0.68158	9.4075	7.63225	3.21e-07	5.81e-06	Up
COCHEDRAFT_1202657	31.0949	0.680318	9.40286	7.628	3.21e-07	5.81e-06	Up
COCHEDRAFT_1173178	31.254	0.68094	9.39964	7.62543	3.21e-07	5.81e-06	Up
COCHEDRAFT_1153108	31.0913	0.680354	9.39868	7.62447	3.21e-07	5.81e-06	Up
COCHEDRAFT_1213576	31.0585	0.68024	9.39807	7.62392	3.21e-07	5.81e-06	Up
COCHEDRAFT_1024088	31.2843	0.68109	9.39603	7.6224	3.21e-07	5.81e-06	Up
COCHEDRAFT_1125471	31.088	0.68039	9.39447	7.62091	3.21e-07	5.81e-06	Up
COCHEDRAFT_1206513	31.1523	0.680636	9.39358	7.62021	3.21e-07	5.81e-06	Up
COCHEDRAFT_94126	31.4794	0.681835	9.39118	7.6185	3.21e-07	5.81e-06	Up
COCHEDRAFT_1178063	31.28	0.681162	9.38748	7.61519	3.21e-07	5.81e-06	Up
COCHEDRAFT_1207907	31.3783	0.681535	9.385	7.6132	3.21e-07	5.81e-06	Up
COCHEDRAFT_1212714	32.612	0.684848	9.4779	7.69283	3.46e-07	6.19e-06	Up
COCHEDRAFT_1019286	32.508	0.684581	9.47038	7.68637	3.46e-07	6.19e-06	Up
COCHEDRAFT_1175659	32.508	0.684581	9.47038	7.68637	3.46e-07	6.19e-06	Up
COCHEDRAFT_1024444	32.8629	0.685812	9.46951	7.68587	3.46e-07	6.19e-06	Up
COCHEDRAFT_1225240	32.8947	0.685934	9.4682	7.68478	3.46e-07	6.19e-06	Up
COCHEDRAFT_1165481	32.6237	0.685196	9.45149	7.67042	3.46e-07	6.19e-06	Up
COCHEDRAFT_1147787	32.5233	0.684895	9.44764	7.66709	3.46e-07	6.19e-06	Up
COCHEDRAFT_1163690	46.3605	2.94886	4.27203	8.13606	3.66e-07	6.51e-06	Up
COCHEDRAFT_1023131	46.2941	2.94878	4.27084	8.13505	3.66e-07	6.51e-06	Up
COCHEDRAFT_1087000	62.3937	7.19255	3.1419	8.53517	3.68e-07	6.54e-06	Up
COCHEDRAFT_1222147	67.5207	8.75755	3.24353	8.63895	4.16e-07	7.38e-06	Up
COCHEDRAFT_1173643	30.952	0.679987	9.38565	7.61332	4.26e-07	7.43e-06	Up
COCHEDRAFT_1190447	30.7566	0.679276	9.38413	7.61185	4.26e-07	7.43e-06	Up
COCHEDRAFT_1172404	30.6584	0.678926	9.38231	7.61022	4.26e-07	7.43e-06	Up
COCHEDRAFT_1227204	30.7221	0.679178	9.38138	7.6095	4.26e-07	7.43e-06	Up
COCHEDRAFT_1225829	30.6548	0.678963	9.37802	7.60659	4.26e-07	7.43e-06	Up
COCHEDRAFT_1130784	30.5565	0.678612	9.3762	7.60495	4.26e-07	7.43e-06	Up
COCHEDRAFT_1207640	30.173	0.677133	9.37541	7.6039	4.26e-07	7.43e-06	Up
COCHEDRAFT_1137564	30.4585	0.678259	9.37439	7.60332	4.26e-07	7.43e-06	Up
COCHEDRAFT_1030740	30.8134	0.679617	9.37238	7.602	4.26e-07	7.43e-06	Up
COCHEDRAFT_1220990	30.6459	0.679074	9.36494	7.59555	4.26e-07	7.43e-06	Up
COCHEDRAFT_1035442	45.8313	2.94818	4.26347	8.12886	4.5e-07	7.83e-06	Up
COCHEDRAFT_1110650	74.9437	11.404	2.67539	8.78374	4.52e-07	7.84e-06	Up
COCHEDRAFT_1118051	32.1973	0.683771	9.44739	7.66663	4.55e-07	7.84e-06	Up
COCHEDRAFT_1129546	31.9988	0.683136	9.44173	7.66168	4.55e-07	7.84e-06	Up
COCHEDRAFT_1025076	31.966	0.683027	9.44111	7.66113	4.55e-07	7.84e-06	Up
COCHEDRAFT_1175040	32.3557	0.684396	9.44053	7.66095	4.55e-07	7.84e-06	Up
COCHEDRAFT_1150933	31.9643	0.683045	9.43912	7.65945	4.55e-07	7.84e-06	Up
COCHEDRAFT_1224675	61.4218	7.19068	3.12034	8.51716	5.09e-07	8.75e-06	Up
COCHEDRAFT_1176853	105.198	18.406	2.49218	9.22821	5.16e-07	8.86e-06	Up
COCHEDRAFT_1220936	161.404	36.3601	2.19317	9.81093	5.2e-07	8.92e-06	Up
COCHEDRAFT_1147075	67.9247	9.29685	2.86451	8.66219	5.53e-07	9.46e-06	Up
COCHEDRAFT_1169524	78.3758	9.98605	3.05527	8.82646	5.65e-07	9.46e-06	Up
COCHEDRAFT_1144290	30.0761	0.676773	9.37362	7.60228	5.65e-07	9.46e-06	Up
COCHEDRAFT_1222255	30.3201	0.677861	9.36327	7.5938	5.65e-07	9.46e-06	Up
COCHEDRAFT_1190550	30.4167	0.678234	9.36289	7.59358	5.65e-07	9.46e-06	Up
COCHEDRAFT_69989	30.3511	0.677998	9.36168	7.59248	5.65e-07	9.46e-06	Up
COCHEDRAFT_1160917	30.3183	0.677879	9.36107	7.59194	5.65e-07	9.46e-06	Up
COCHEDRAFT_1214109	30.4152	0.678253	9.36068	7.59171	5.65e-07	9.46e-06	Up
COCHEDRAFT_1131979	30.4796	0.678507	9.35968	7.59094	5.65e-07	9.46e-06	Up
COCHEDRAFT_1123574	30.4467	0.678389	9.35907	7.59039	5.65e-07	9.46e-06	Up
COCHEDRAFT_1095847	30.1546	0.677283	9.35805	7.58922	5.65e-07	9.46e-06	Up
COCHEDRAFT_98366	30.1182	0.677201	9.35302	7.58494	5.65e-07	9.46e-06	Up
COCHEDRAFT_1148292	30.1147	0.677238	9.34856	7.58117	5.65e-07	9.46e-06	Up
COCHEDRAFT_1207560	30.4409	0.678482	9.34786	7.58095	5.65e-07	9.46e-06	Up
COCHEDRAFT_1181000	30.1408	0.677452	9.33783	7.57218	5.65e-07	9.46e-06	Up
COCHEDRAFT_1223266	31.4072	0.681176	9.42673	7.64849	5.98e-07	9.99e-06	Up
COCHEDRAFT_1031979	60.7794	7.1897	3.0948	8.49553	7.04e-07	1.17e-05	Up
COCHEDRAFT_1145482	59.069	7.18612	3.05608	8.46321	7.17e-07	1.19e-05	Up
COCHEDRAFT_21395	29.8508	0.676292	9.34149	7.57492	7.51e-07	1.23e-05	Up
COCHEDRAFT_1124272	29.9457	0.676693	9.33877	7.57274	7.51e-07	1.23e-05	Up
COCHEDRAFT_1195328	29.8472	0.676329	9.33697	7.5711	7.51e-07	1.23e-05	Up
COCHEDRAFT_1140625	29.6834	0.675719	9.33397	7.56839	7.51e-07	1.23e-05	Up
COCHEDRAFT_1051399	30.0384	0.677149	9.3291	7.56472	7.51e-07	1.23e-05	Up
COCHEDRAFT_28185	29.647	0.675634	9.3288	7.56399	7.51e-07	1.23e-05	Up
COCHEDRAFT_103096	29.9722	0.676908	9.32789	7.56362	7.51e-07	1.23e-05	Up
COCHEDRAFT_1172870	30.0707	0.677287	9.32738	7.56331	7.51e-07	1.23e-05	Up
COCHEDRAFT_1183110	30.0034	0.677066	9.32383	7.56025	7.51e-07	1.23e-05	Up
COCHEDRAFT_1222712	29.4488	0.674913	9.32291	7.5588	7.51e-07	1.23e-05	Up
COCHEDRAFT_1128652	29.8376	0.676462	9.32081	7.55751	7.51e-07	1.23e-05	Up
COCHEDRAFT_1141011	29.7042	0.675994	9.31605	7.55335	7.51e-07	1.23e-05	Up
COCHEDRAFT_1111581	29.7991	0.676549	9.29378	7.53482	7.51e-07	1.23e-05	Up
COCHEDRAFT_1197099	65.7446	8.75298	3.20661	8.60809	7.6e-07	1.24e-05	Up
COCHEDRAFT_1102980	27.9233	0.669694	9.22207	7.47213	9.51e-07	1.55e-05	Up
COCHEDRAFT_1137664	59.3198	5.74153	3.63983	8.45783	9.76e-07	1.58e-05	Up
COCHEDRAFT_1022415	99.3129	304.229	-1.62984	10.4754	9.78e-07	1.58e-05	Down
COCHEDRAFT_1019687	29.4124	0.674827	9.31768	7.55435	9.99e-07	1.58e-05	Up
COCHEDRAFT_1206793	29.3796	0.674702	9.31708	7.55381	9.99e-07	1.58e-05	Up
COCHEDRAFT_1191757	29.1858	0.673932	9.31584	7.55252	9.99e-07	1.58e-05	Up
COCHEDRAFT_1190581	29.1836	0.673951	9.31351	7.55056	9.99e-07	1.58e-05	Up
COCHEDRAFT_1148964	29.0557	0.673426	9.31347	7.55036	9.99e-07	1.58e-05	Up
COCHEDRAFT_1175168	29.3105	0.674491	9.31121	7.54879	9.99e-07	1.58e-05	Up
COCHEDRAFT_1159917	29.4074	0.674884	9.31065	7.54844	9.99e-07	1.58e-05	Up
COCHEDRAFT_1176567	29.245	0.674241	9.31002	7.5477	9.99e-07	1.58e-05	Up
COCHEDRAFT_1208499	28.9559	0.673064	9.30937	7.54679	9.99e-07	1.58e-05	Up
COCHEDRAFT_1224726	29.5366	0.675418	9.30831	7.54664	9.99e-07	1.58e-05	Up
COCHEDRAFT_1031071	28.9535	0.673084	9.30704	7.54482	9.99e-07	1.58e-05	Up
COCHEDRAFT_1209332	29.3072	0.67453	9.30649	7.54482	9.99e-07	1.58e-05	Up
COCHEDRAFT_1019983	29.2087	0.674154	9.30471	7.54319	9.99e-07	1.58e-05	Up
COCHEDRAFT_1106405	29.2399	0.674299	9.30293	7.54174	9.99e-07	1.58e-05	Up
COCHEDRAFT_1192401	29.4352	0.675085	9.30173	7.54099	9.99e-07	1.58e-05	Up
COCHEDRAFT_1167677	29.3328	0.67477	9.29268	7.53327	9.99e-07	1.58e-05	Up
COCHEDRAFT_1125504	29.4649	0.675286	9.29264	7.53342	9.99e-07	1.58e-05	Up
COCHEDRAFT_1181532	46.9598	3.50586	4.28459	8.15316	1e-06	1.58e-05	Up
COCHEDRAFT_1203072	42.0745	2.94318	4.14118	8.02458	1.05e-06	1.65e-05	Up
COCHEDRAFT_1030144	50.4747	5.07167	3.42044	8.2666	1.14e-06	1.78e-05	Up
COCHEDRAFT_1092515	27.2723	0.666895	9.21851	7.46806	1.28e-06	1.98e-05	Up
COCHEDRAFT_1199788	27.6247	0.668495	9.2142	7.46506	1.28e-06	1.98e-05	Up
COCHEDRAFT_1154956	27.4292	0.667651	9.21343	7.46408	1.28e-06	1.98e-05	Up
COCHEDRAFT_1102031	27.3964	0.667513	9.21286	7.46355	1.28e-06	1.98e-05	Up
COCHEDRAFT_1178535	27.5549	0.668283	9.20496	7.45724	1.28e-06	1.98e-05	Up
COCHEDRAFT_58830	27.3873	0.667636	9.19663	7.45001	1.28e-06	1.98e-05	Up
COCHEDRAFT_1124201	27.3861	0.667656	9.19388	7.44771	1.28e-06	1.98e-05	Up
COCHEDRAFT_1086586	27.1894	0.666801	9.19321	7.4468	1.28e-06	1.98e-05	Up
COCHEDRAFT_1151421	27.4847	0.66809	9.19284	7.44702	1.28e-06	1.98e-05	Up
COCHEDRAFT_1223941	27.3151	0.667502	9.17593	7.43266	1.28e-06	1.98e-05	Up
COCHEDRAFT_1172861	41.7948	2.94289	4.11817	8.00495	1.3e-06	1.99e-05	Up
COCHEDRAFT_1226278	28.6917	0.672076	9.29998	7.53854	1.33e-06	1.99e-05	Up
COCHEDRAFT_1204181	28.9143	0.673015	9.29937	7.53832	1.33e-06	1.99e-05	Up
COCHEDRAFT_1184323	28.7818	0.672521	9.29463	7.53416	1.33e-06	1.99e-05	Up
COCHEDRAFT_1021968	29.0396	0.673582	9.29457	7.53446	1.33e-06	1.99e-05	Up
COCHEDRAFT_1192842	28.6217	0.671856	9.29408	7.53348	1.33e-06	1.99e-05	Up
COCHEDRAFT_1019206	29.1011	0.673893	9.2885	7.52945	1.33e-06	1.99e-05	Up
COCHEDRAFT_1195157	28.6797	0.672174	9.28808	7.52851	1.33e-06	1.99e-05	Up
COCHEDRAFT_1177271	28.905	0.673112	9.28737	7.52823	1.33e-06	1.99e-05	Up
COCHEDRAFT_1083175	29.0669	0.673786	9.28546	7.52686	1.33e-06	1.99e-05	Up
COCHEDRAFT_1196793	29.0669	0.673786	9.28546	7.52686	1.33e-06	1.99e-05	Up
COCHEDRAFT_1140160	28.9336	0.673298	9.28063	7.52262	1.33e-06	1.99e-05	Up
COCHEDRAFT_1126822	28.7047	0.672382	9.27895	7.52089	1.33e-06	1.99e-05	Up
COCHEDRAFT_1152010	28.8017	0.672787	9.27826	7.52045	1.33e-06	1.99e-05	Up
COCHEDRAFT_1110691	28.5103	0.671584	9.27787	7.51971	1.33e-06	1.99e-05	Up
COCHEDRAFT_1083086	28.4451	0.671323	9.2767	7.51863	1.33e-06	1.99e-05	Up
COCHEDRAFT_1224080	28.9643	0.673464	9.27628	7.51903	1.33e-06	1.99e-05	Up
COCHEDRAFT_1023107	28.8971	0.673229	9.27261	7.51585	1.33e-06	1.99e-05	Up
COCHEDRAFT_1221426	28.7978	0.672846	9.27083	7.51422	1.33e-06	1.99e-05	Up
COCHEDRAFT_1035419	28.995	0.673649	9.26938	7.5133	1.33e-06	1.99e-05	Up
COCHEDRAFT_1140707	28.8289	0.673013	9.26641	7.51057	1.33e-06	1.99e-05	Up
COCHEDRAFT_1200894	29.0608	0.673941	9.26551	7.51016	1.33e-06	1.99e-05	Up
COCHEDRAFT_1023196	28.9272	0.673434	9.26313	7.50797	1.33e-06	1.99e-05	Up
COCHEDRAFT_1204681	70.5596	11.3526	2.89447	8.7113	1.37e-06	2.05e-05	Up
COCHEDRAFT_1203357	48.3508	5.06757	3.34655	8.2041	1.7e-06	2.53e-05	Up
COCHEDRAFT_1138953	48.1206	5.06696	3.34613	8.20379	1.7e-06	2.53e-05	Up
COCHEDRAFT_1141828	26.931	0.665632	9.19415	7.44712	1.73e-06	2.53e-05	Up
COCHEDRAFT_1195971	26.7683	0.664918	9.19133	7.44448	1.73e-06	2.53e-05	Up
COCHEDRAFT_1221953	26.7334	0.664796	9.18805	7.44167	1.73e-06	2.53e-05	Up
COCHEDRAFT_1174547	27.1536	0.666703	9.18713	7.44167	1.73e-06	2.53e-05	Up
COCHEDRAFT_1024060	26.8923	0.665552	9.18537	7.43973	1.73e-06	2.53e-05	Up
COCHEDRAFT_88332	27.1524	0.666723	9.18435	7.43935	1.73e-06	2.53e-05	Up
COCHEDRAFT_1130208	26.6638	0.66455	9.18144	7.43603	1.73e-06	2.53e-05	Up
COCHEDRAFT_1124312	26.629	0.664426	9.17811	7.43319	1.73e-06	2.53e-05	Up
COCHEDRAFT_1138316	26.9202	0.665757	9.17759	7.4333	1.73e-06	2.53e-05	Up
COCHEDRAFT_1180966	26.7249	0.664879	9.17701	7.43245	1.73e-06	2.53e-05	Up
COCHEDRAFT_1205772	26.6249	0.664468	9.17254	7.42854	1.73e-06	2.53e-05	Up
COCHEDRAFT_1195825	26.8159	0.665413	9.16458	7.42228	1.73e-06	2.53e-05	Up
COCHEDRAFT_1185295	26.7817	0.665291	9.16115	7.41936	1.73e-06	2.53e-05	Up
COCHEDRAFT_1117346	28.4737	0.671493	9.27238	7.51505	1.77e-06	2.55e-05	Up
COCHEDRAFT_88898	28.5045	0.671643	9.27049	7.51352	1.77e-06	2.55e-05	Up
COCHEDRAFT_1021029	28.1154	0.670041	9.26596	7.50915	1.77e-06	2.55e-05	Up
COCHEDRAFT_1084110	28.339	0.671008	9.26508	7.50874	1.77e-06	2.55e-05	Up
COCHEDRAFT_1198973	28.6302	0.672241	9.26286	7.50731	1.77e-06	2.55e-05	Up
COCHEDRAFT_1133444	28.1432	0.670214	9.26159	7.50552	1.77e-06	2.55e-05	Up
COCHEDRAFT_1177268	28.1043	0.670141	9.25349	7.49867	1.77e-06	2.55e-05	Up
COCHEDRAFT_1019083	28.3636	0.671239	9.25309	7.49873	1.77e-06	2.55e-05	Up
COCHEDRAFT_1221310	28.3636	0.671239	9.25309	7.49873	1.77e-06	2.55e-05	Up
COCHEDRAFT_1100366	28.4935	0.671801	9.25032	7.49662	1.77e-06	2.55e-05	Up
COCHEDRAFT_1020529	28.295	0.671016	9.2468	7.49337	1.77e-06	2.55e-05	Up
COCHEDRAFT_1165541	28.4586	0.67171	9.24457	7.49176	1.77e-06	2.55e-05	Up
COCHEDRAFT_1174035	43.8748	3.50128	4.18857	8.07138	1.88e-06	2.7e-05	Up
COCHEDRAFT_1113679	56.1268	7.17904	2.9961	8.41328	1.95e-06	2.8e-05	Up
COCHEDRAFT_1221333	74.6974	13.492	2.41264	8.79615	2.05e-06	2.94e-05	Up
COCHEDRAFT_1182889	110.178	22.6275	2.37384	9.30241	2.18e-06	3.11e-05	Up
COCHEDRAFT_1135056	82.1397	249.673	-1.59758	10.163	2.24e-06	3.2e-05	Down
COCHEDRAFT_1226240	26.3596	0.663346	9.16246	7.41963	2.33e-06	3.26e-05	Up
COCHEDRAFT_1145684	26.4556	0.663806	9.16128	7.41884	2.33e-06	3.26e-05	Up
COCHEDRAFT_1177253	26.1295	0.662333	9.15576	7.4136	2.33e-06	3.26e-05	Up
COCHEDRAFT_1190753	26.3864	0.663556	9.15445	7.41302	2.33e-06	3.26e-05	Up
COCHEDRAFT_1141645	26.1575	0.662524	9.15059	7.40935	2.33e-06	3.26e-05	Up
COCHEDRAFT_1225809	26.3191	0.663284	9.15046	7.40957	2.33e-06	3.26e-05	Up
COCHEDRAFT_1139647	26.5468	0.664347	9.14854	7.40843	2.33e-06	3.26e-05	Up
COCHEDRAFT_1138023	26.4133	0.663786	9.14338	7.40388	2.33e-06	3.26e-05	Up
COCHEDRAFT_1023592	26.6434	0.664864	9.13839	7.40021	2.33e-06	3.26e-05	Up
COCHEDRAFT_1166189	26.3449	0.663536	9.13637	7.39792	2.33e-06	3.26e-05	Up
COCHEDRAFT_1187208	27.9738	0.669606	9.25116	7.49653	2.37e-06	3.26e-05	Up
COCHEDRAFT_1133778	27.7113	0.668545	9.24402	7.49013	2.37e-06	3.26e-05	Up
COCHEDRAFT_1221317	27.3944	0.667128	9.24335	7.48907	2.37e-06	3.26e-05	Up
COCHEDRAFT_1200875	28.0645	0.670088	9.24271	7.48959	2.37e-06	3.26e-05	Up
COCHEDRAFT_1166104	27.7414	0.668701	9.24205	7.48853	2.37e-06	3.26e-05	Up
COCHEDRAFT_1169502	28.0958	0.670241	9.24072	7.48798	2.37e-06	3.26e-05	Up
COCHEDRAFT_1224300	27.8677	0.669283	9.23923	7.48637	2.37e-06	3.26e-05	Up
COCHEDRAFT_1171127	27.9315	0.669573	9.23781	7.48529	2.37e-06	3.26e-05	Up
COCHEDRAFT_1183054	28.1913	0.6707	9.23466	7.48307	2.37e-06	3.26e-05	Up
COCHEDRAFT_1027143	27.735	0.668762	9.23434	7.48207	2.37e-06	3.26e-05	Up
COCHEDRAFT_1204043	27.7658	0.668918	9.23233	7.48043	2.37e-06	3.26e-05	Up
COCHEDRAFT_1141816	28.0578	0.670188	9.2297	7.47871	2.37e-06	3.26e-05	Up
COCHEDRAFT_1128573	27.861	0.669364	9.22884	7.47768	2.37e-06	3.26e-05	Up
COCHEDRAFT_1148348	27.5371	0.667962	9.2283	7.4767	2.37e-06	3.26e-05	Up
COCHEDRAFT_1133212	28.1232	0.670474	9.22822	7.47759	2.37e-06	3.26e-05	Up
COCHEDRAFT_1107298	27.6003	0.668257	9.22684	7.47558	2.37e-06	3.26e-05	Up
COCHEDRAFT_104155	27.8583	0.669404	9.22357	7.47327	2.37e-06	3.26e-05	Up
COCHEDRAFT_1214435	48.6841	5.06837	3.35155	8.20829	2.39e-06	3.29e-05	Up
COCHEDRAFT_1227613	59.4759	8.73415	3.06596	8.49039	2.39e-06	3.29e-05	Up
COCHEDRAFT_1196178	63.3961	7.87059	3.15837	8.55509	2.46e-06	3.37e-05	Up
COCHEDRAFT_1183691	40.4577	2.94071	4.07833	7.97095	2.49e-06	3.41e-05	Up
COCHEDRAFT_1123281	40.4217	2.94068	4.07382	7.96712	2.49e-06	3.41e-05	Up
COCHEDRAFT_1190442	91.2715	19.8052	2.12591	9.07395	2.58e-06	3.53e-05	Up
COCHEDRAFT_1199420	80.4704	13.1372	2.76077	8.87205	2.79e-06	3.81e-05	Up
COCHEDRAFT_1192272	62.8278	7.87034	3.14786	8.54637	2.85e-06	3.89e-05	Up
COCHEDRAFT_1089904	39.15	2.93814	4.05766	7.95316	3.1e-06	4.16e-05	Up
COCHEDRAFT_1144612	26.0901	0.662248	9.14661	7.40591	3.15e-06	4.16e-05	Up
COCHEDRAFT_1186080	26.1207	0.662418	9.14426	7.40402	3.15e-06	4.16e-05	Up
COCHEDRAFT_1203672	25.7682	0.660723	9.14404	7.40311	3.15e-06	4.16e-05	Up
COCHEDRAFT_1143409	25.9274	0.6615	9.14388	7.4033	3.15e-06	4.16e-05	Up
COCHEDRAFT_1103337	26.1516	0.662588	9.1419	7.40211	3.15e-06	4.16e-05	Up
COCHEDRAFT_1128936	26.2156	0.662905	9.14007	7.40073	3.15e-06	4.16e-05	Up
COCHEDRAFT_1158146	25.7602	0.660787	9.13535	7.39587	3.15e-06	4.16e-05	Up
COCHEDRAFT_1210398	25.8554	0.661263	9.13405	7.39498	3.15e-06	4.16e-05	Up
COCHEDRAFT_1162728	26.1468	0.662652	9.13307	7.39477	3.15e-06	4.16e-05	Up
COCHEDRAFT_1172266	25.886	0.661435	9.13166	7.39305	3.15e-06	4.16e-05	Up
COCHEDRAFT_1145436	25.786	0.661004	9.12707	7.38903	3.15e-06	4.16e-05	Up
COCHEDRAFT_1226275	25.7207	0.6607	9.12599	7.38799	3.15e-06	4.16e-05	Up
COCHEDRAFT_1192441	25.8822	0.661478	9.12572	7.38812	3.15e-06	4.16e-05	Up
COCHEDRAFT_1084277	25.623	0.660242	9.12437	7.38644	3.15e-06	4.16e-05	Up
COCHEDRAFT_1125463	26.0438	0.66227	9.12245	7.38574	3.15e-06	4.16e-05	Up
COCHEDRAFT_1018887	25.8149	0.661198	9.12165	7.38459	3.15e-06	4.16e-05	Up
COCHEDRAFT_1032291	25.7821	0.661047	9.1211	7.38407	3.15e-06	4.16e-05	Up
COCHEDRAFT_1177552	25.7475	0.660917	9.11756	7.38105	3.15e-06	4.16e-05	Up
COCHEDRAFT_1194880	25.8445	0.661392	9.11616	7.3801	3.15e-06	4.16e-05	Up
COCHEDRAFT_1023438	25.8762	0.661564	9.11366	7.3781	3.15e-06	4.16e-05	Up
COCHEDRAFT_1169104	25.8432	0.661413	9.11312	7.37758	3.15e-06	4.16e-05	Up
COCHEDRAFT_1124394	25.875	0.661586	9.1106	7.37556	3.15e-06	4.16e-05	Up
COCHEDRAFT_1201891	25.7758	0.661133	9.10898	7.374	3.15e-06	4.16e-05	Up
COCHEDRAFT_1205071	27.3473	0.667092	9.23005	7.47785	3.16e-06	4.16e-05	Up
COCHEDRAFT_1021189	27.0929	0.66595	9.22808	7.47578	3.16e-06	4.16e-05	Up
COCHEDRAFT_1188666	27.3397	0.667153	9.22227	7.47132	3.16e-06	4.16e-05	Up
COCHEDRAFT_1190263	95.1898	21.9061	2.04338	9.14116	3.4e-06	4.47e-05	Up
COCHEDRAFT_1163546	46.5387	5.0635	3.29119	8.15736	3.66e-06	4.8e-05	Up
COCHEDRAFT_1154958	46.5368	5.06356	3.28717	8.15396	3.66e-06	4.8e-05	Up
COCHEDRAFT_1021520	39.0616	2.93815	4.04056	7.93862	3.85e-06	5.04e-05	Up
COCHEDRAFT_1184964	251.895	679.633	-1.43325	11.7567	3.86e-06	5.05e-05	Down
COCHEDRAFT_1022289	38.236	2.93686	3.98639	7.89255	4.04e-06	5.28e-05	Up
COCHEDRAFT_1153292	23.9278	0.652892	8.99837	7.27811	4.24e-06	5.4e-05	Up
COCHEDRAFT_1166663	23.8605	0.652577	8.99385	7.27421	4.24e-06	5.4e-05	Up
COCHEDRAFT_1194943	23.9231	0.653006	8.98043	7.26337	4.24e-06	5.4e-05	Up
COCHEDRAFT_1177455	25.4932	0.659628	9.12222	7.38438	4.26e-06	5.4e-05	Up
COCHEDRAFT_1024438	25.6186	0.660286	9.1184	7.38148	4.26e-06	5.4e-05	Up
COCHEDRAFT_1194660	25.682	0.660612	9.11648	7.38001	4.26e-06	5.4e-05	Up
COCHEDRAFT_1191845	25.4233	0.659362	9.11519	7.37838	4.26e-06	5.4e-05	Up
COCHEDRAFT_1195986	25.4233	0.659362	9.11519	7.37838	4.26e-06	5.4e-05	Up
COCHEDRAFT_1134232	25.5512	0.660001	9.11432	7.37794	4.26e-06	5.4e-05	Up
COCHEDRAFT_1117565	25.2291	0.658427	9.11199	7.3753	4.26e-06	5.4e-05	Up
COCHEDRAFT_1023970	25.1323	0.657956	9.1104	7.37377	4.26e-06	5.4e-05	Up
COCHEDRAFT_1182025	25.3535	0.659095	9.10809	7.37234	4.26e-06	5.4e-05	Up
COCHEDRAFT_1187177	25.6112	0.660372	9.10628	7.37141	4.26e-06	5.4e-05	Up
COCHEDRAFT_1193754	25.4472	0.659604	9.1036	7.36882	4.26e-06	5.4e-05	Up
COCHEDRAFT_1223051	25.062	0.657684	9.10333	7.36773	4.26e-06	5.4e-05	Up
COCHEDRAFT_1099691	25.6743	0.66072	9.10119	7.36733	4.26e-06	5.4e-05	Up
COCHEDRAFT_1130748	25.4126	0.659471	9.1	7.36576	4.26e-06	5.4e-05	Up
COCHEDRAFT_1221054	25.6069	0.660437	9.09701	7.36372	4.26e-06	5.4e-05	Up
COCHEDRAFT_1187568	25.2144	0.658559	9.09373	7.36011	4.26e-06	5.4e-05	Up
COCHEDRAFT_1188474	25.6712	0.660785	9.09181	7.35957	4.26e-06	5.4e-05	Up
COCHEDRAFT_1018835	25.3418	0.659226	9.08962	7.357	4.26e-06	5.4e-05	Up
COCHEDRAFT_1114572	25.7363	0.661154	9.08334	7.35272	4.26e-06	5.4e-05	Up
COCHEDRAFT_1088459	25.3377	0.659292	9.08014	7.34915	4.26e-06	5.4e-05	Up
COCHEDRAFT_1223579	25.5012	0.660151	9.06989	7.34107	4.26e-06	5.4e-05	Up
COCHEDRAFT_1022259	53.748	5.74091	3.49211	8.33316	4.53e-06	5.74e-05	Up
COCHEDRAFT_1180039	89.1218	260.622	-1.5446	10.2443	4.59e-06	5.81e-05	Down
COCHEDRAFT_1172275	144.456	40.8926	1.73715	9.71784	4.67e-06	5.9e-05	Up
COCHEDRAFT_1112500	49.3484	6.11959	3.36231	8.22996	5.4e-06	6.82e-05	Up
COCHEDRAFT_1156201	25.0864	0.657908	9.0947	7.36063	5.76e-06	7.1e-05	Up
COCHEDRAFT_1207896	25.0515	0.657772	9.09109	7.35755	5.76e-06	7.1e-05	Up
COCHEDRAFT_1163767	25.1104	0.658153	9.08278	7.3508	5.76e-06	7.1e-05	Up
COCHEDRAFT_1021722	24.725	0.656196	9.08277	7.34989	5.76e-06	7.1e-05	Up
COCHEDRAFT_1193308	25.2072	0.658646	9.08121	7.34972	5.76e-06	7.1e-05	Up
COCHEDRAFT_1126608	25.0758	0.658018	9.0791	7.34767	5.76e-06	7.1e-05	Up
COCHEDRAFT_1128971	24.7844	0.656562	9.07756	7.34571	5.76e-06	7.1e-05	Up
COCHEDRAFT_1144832	24.9776	0.657543	9.07753	7.34614	5.76e-06	7.1e-05	Up
COCHEDRAFT_1137943	24.7819	0.656584	9.07441	7.34309	5.76e-06	7.1e-05	Up
COCHEDRAFT_1220679	25.0067	0.657745	9.07169	7.34138	5.76e-06	7.1e-05	Up
COCHEDRAFT_1200103	24.8756	0.657109	9.06961	7.33934	5.76e-06	7.1e-05	Up
COCHEDRAFT_1225802	25.2352	0.65889	9.06892	7.33963	5.76e-06	7.1e-05	Up
COCHEDRAFT_1145117	25.0052	0.657768	9.06848	7.33872	5.76e-06	7.1e-05	Up
COCHEDRAFT_1223444	25.202	0.658734	9.06839	7.33912	5.76e-06	7.1e-05	Up
COCHEDRAFT_1145975	24.9034	0.657335	9.06044	7.33183	5.76e-06	7.1e-05	Up
COCHEDRAFT_1137760	24.9351	0.657516	9.0577	7.32964	5.76e-06	7.1e-05	Up
COCHEDRAFT_1221947	24.9021	0.657357	9.05718	7.32913	5.76e-06	7.1e-05	Up
COCHEDRAFT_1182097	23.5363	0.650817	8.99606	7.27512	5.81e-06	7.1e-05	Up
COCHEDRAFT_1224311	23.7272	0.651918	8.98836	7.26932	5.81e-06	7.1e-05	Up
COCHEDRAFT_1144861	23.0807	0.648378	8.9859	7.26546	5.81e-06	7.1e-05	Up
COCHEDRAFT_1024317	23.2067	0.649112	8.98427	7.26447	5.81e-06	7.1e-05	Up
COCHEDRAFT_1177543	23.594	0.651254	8.98286	7.26441	5.81e-06	7.1e-05	Up
COCHEDRAFT_1225640	23.3015	0.649664	8.98215	7.26299	5.81e-06	7.1e-05	Up
COCHEDRAFT_1197719	23.5911	0.6513	8.97564	7.25847	5.81e-06	7.1e-05	Up
COCHEDRAFT_1208754	23.4565	0.650654	8.96643	7.25052	5.81e-06	7.1e-05	Up
COCHEDRAFT_1179396	23.4543	0.6507	8.95902	7.24443	5.81e-06	7.1e-05	Up
COCHEDRAFT_1019484	23.5869	0.651415	8.95715	7.2433	5.81e-06	7.1e-05	Up
COCHEDRAFT_1177980	108.404	304.053	-1.49474	10.5121	6.23e-06	7.6e-05	Down
COCHEDRAFT_1163165	37.1712	2.93462	3.95896	7.86896	6.33e-06	7.7e-05	Up
COCHEDRAFT_1101375	36.802	2.93385	3.94452	7.85661	6.33e-06	7.7e-05	Up
COCHEDRAFT_1020952	58.0463	9.27159	2.6164	8.45565	6.85e-06	8.33e-05	Up
COCHEDRAFT_1122542	2.94277	32.5743	-3.24041	5.77701	6.93e-06	8.42e-05	Down
COCHEDRAFT_1022535	66.846	10.5105	2.83089	8.64635	7.55e-06	9.16e-05	Up
COCHEDRAFT_1186124	24.4905	0.655124	9.06977	7.33855	7.81e-06	9.24e-05	Up
COCHEDRAFT_1206985	24.4526	0.655005	9.06291	7.33277	7.81e-06	9.24e-05	Up
COCHEDRAFT_1224515	24.5124	0.655377	9.05751	7.32844	7.81e-06	9.24e-05	Up
COCHEDRAFT_1209458	24.6735	0.656212	9.05683	7.32828	7.81e-06	9.24e-05	Up
COCHEDRAFT_1023497	24.3177	0.654391	9.05445	7.32543	7.81e-06	9.24e-05	Up
COCHEDRAFT_1085193	24.6717	0.656234	9.05357	7.32558	7.81e-06	9.24e-05	Up
COCHEDRAFT_1018425	24.7688	0.65674	9.05183	7.32438	7.81e-06	9.24e-05	Up
COCHEDRAFT_1089034	24.5407	0.655585	9.05152	7.32356	7.81e-06	9.24e-05	Up
COCHEDRAFT_1221898	24.1243	0.653393	9.05142	7.32244	7.81e-06	9.24e-05	Up
COCHEDRAFT_1021897	24.5388	0.655607	9.04824	7.32084	7.81e-06	9.24e-05	Up
COCHEDRAFT_1167755	24.7331	0.656623	9.04469	7.3184	7.81e-06	9.24e-05	Up
COCHEDRAFT_1025079	24.7001	0.656462	9.04417	7.31789	7.81e-06	9.24e-05	Up
COCHEDRAFT_1137501	24.4387	0.65514	9.04341	7.3166	7.81e-06	9.24e-05	Up
COCHEDRAFT_1190061	24.2103	0.653984	9.03988	7.3131	7.81e-06	9.24e-05	Up
COCHEDRAFT_1096115	24.3955	0.655133	9.01926	7.29658	7.81e-06	9.24e-05	Up
COCHEDRAFT_1206364	44.3694	5.05778	3.23662	8.11123	7.91e-06	9.24e-05	Up
COCHEDRAFT_102565	44.1754	5.05713	3.23621	8.11087	7.91e-06	9.24e-05	Up
COCHEDRAFT_1182127	23.2341	0.649335	8.97764	7.25908	7.98e-06	9.24e-05	Up
COCHEDRAFT_1190226	23.1367	0.648804	8.97623	7.25764	7.98e-06	9.24e-05	Up
COCHEDRAFT_1223052	23.1042	0.648626	8.97576	7.25716	7.98e-06	9.24e-05	Up
COCHEDRAFT_1122941	23.3279	0.649909	8.97185	7.25459	7.98e-06	9.24e-05	Up
COCHEDRAFT_1202414	22.7821	0.646826	8.97112	7.25239	7.98e-06	9.24e-05	Up
COCHEDRAFT_1153762	22.7181	0.646461	8.9702	7.25145	7.98e-06	9.24e-05	Up
COCHEDRAFT_1018646	23.1319	0.64885	8.96904	7.2517	7.98e-06	9.24e-05	Up
COCHEDRAFT_1175881	23.2933	0.649757	8.96774	7.25111	7.98e-06	9.24e-05	Up
COCHEDRAFT_1218550	23.0343	0.648316	8.96764	7.25027	7.98e-06	9.24e-05	Up
COCHEDRAFT_1222174	23.2278	0.649405	8.96681	7.25015	7.98e-06	9.24e-05	Up
COCHEDRAFT_1134992	23.3575	0.65013	8.96502	7.24906	7.98e-06	9.24e-05	Up
COCHEDRAFT_1225024	23.093	0.648742	8.95761	7.24219	7.98e-06	9.24e-05	Up
COCHEDRAFT_1210973	22.9296	0.647848	8.95531	7.23981	7.98e-06	9.24e-05	Up
COCHEDRAFT_1207993	23.1569	0.64912	8.95483	7.2401	7.98e-06	9.24e-05	Up
COCHEDRAFT_1202021	23.0912	0.648765	8.95391	7.23915	7.98e-06	9.24e-05	Up
COCHEDRAFT_1172530	23.3207	0.650025	8.95342	7.23943	7.98e-06	9.24e-05	Up
COCHEDRAFT_1174751	22.9601	0.648051	8.95207	7.23724	7.98e-06	9.24e-05	Up
COCHEDRAFT_1211743	22.9275	0.647871	8.95162	7.23676	7.98e-06	9.24e-05	Up
COCHEDRAFT_1106056	22.9255	0.647894	8.94789	7.2337	7.98e-06	9.24e-05	Up
COCHEDRAFT_1193201	23.285	0.649919	8.94159	7.22964	7.98e-06	9.24e-05	Up
COCHEDRAFT_1142811	22.9548	0.648121	8.94083	7.22799	7.98e-06	9.24e-05	Up
COCHEDRAFT_61204	23.0194	0.648502	8.93794	7.22582	7.98e-06	9.24e-05	Up
COCHEDRAFT_1198508	22.9179	0.648011	8.9289	7.21811	7.98e-06	9.24e-05	Up
COCHEDRAFT_1161856	23.1162	0.649175	8.91589	7.20811	7.98e-06	9.24e-05	Up
COCHEDRAFT_1142462	57.1122	9.26807	2.60634	8.44743	8.02e-06	9.27e-05	Up
COCHEDRAFT_1167084	61.9701	11.3663	2.41337	8.56779	8.38e-06	9.68e-05	Up
COCHEDRAFT_1019198	35.6705	2.93126	3.90932	7.82635	9.93e-06	0.000114542	Up
COCHEDRAFT_1184842	24.1453	0.653651	9.03887	7.3121	1.06e-05	0.000119209	Up
COCHEDRAFT_1123682	24.0805	0.653316	9.03787	7.31111	1.06e-05	0.000119209	Up
COCHEDRAFT_1224502	24.0779	0.653339	9.03456	7.30837	1.06e-05	0.000119209	Up
COCHEDRAFT_1095597	24.1711	0.653885	9.02938	7.30433	1.06e-05	0.000119209	Up
COCHEDRAFT_1225166	24.1058	0.653551	9.02838	7.30333	1.06e-05	0.000119209	Up
COCHEDRAFT_1139663	23.7841	0.651838	9.02677	7.30116	1.06e-05	0.000119209	Up
COCHEDRAFT_1166044	23.9431	0.65271	9.0259	7.30085	1.06e-05	0.000119209	Up
COCHEDRAFT_1179536	24.0711	0.653406	9.02451	7.30005	1.06e-05	0.000119209	Up
COCHEDRAFT_1137735	24.2659	0.654428	9.02411	7.30023	1.06e-05	0.000119209	Up
COCHEDRAFT_1220727	23.9732	0.652902	9.02303	7.29856	1.06e-05	0.000119209	Up
COCHEDRAFT_1169579	24.2974	0.654616	9.0212	7.29791	1.06e-05	0.000119209	Up
COCHEDRAFT_1019854	23.4	0.649761	9.02091	7.29529	1.06e-05	0.000119209	Up
COCHEDRAFT_1193149	23.971	0.652925	9.01964	7.29576	1.06e-05	0.000119209	Up
COCHEDRAFT_1167438	23.8408	0.652247	9.01767	7.29378	1.06e-05	0.000119209	Up
COCHEDRAFT_1206971	23.969	0.652947	9.01623	7.29294	1.06e-05	0.000119209	Up
COCHEDRAFT_1220551	23.969	0.652947	9.01623	7.29294	1.06e-05	0.000119209	Up
COCHEDRAFT_1018526	23.9036	0.652609	9.01524	7.29195	1.06e-05	0.000119209	Up
COCHEDRAFT_1197480	23.7409	0.651758	9.01279	7.28949	1.06e-05	0.000119209	Up
COCHEDRAFT_1167233	24.1298	0.653831	9.01181	7.28973	1.06e-05	0.000119209	Up
COCHEDRAFT_1140238	24.0639	0.653497	9.01082	7.28874	1.06e-05	0.000119209	Up
COCHEDRAFT_1171155	23.7711	0.651952	9.00985	7.28714	1.06e-05	0.000119209	Up
COCHEDRAFT_16659	23.8979	0.652678	9.00489	7.2834	1.06e-05	0.000119209	Up
COCHEDRAFT_1130036	24.0612	0.653542	9.00385	7.28299	1.06e-05	0.000119209	Up
COCHEDRAFT_1097489	22.374	0.64478	8.94025	7.22571	1.1e-05	0.000120669	Up
COCHEDRAFT_1186521	22.5973	0.6461	8.93964	7.22591	1.1e-05	0.000120669	Up
COCHEDRAFT_1022656	22.2745	0.644241	8.9352	7.22125	1.1e-05	0.000120669	Up
COCHEDRAFT_1101051	22.7561	0.64706	8.93433	7.22204	1.1e-05	0.000120669	Up
COCHEDRAFT_1116568	22.7872	0.647265	8.93096	7.21938	1.1e-05	0.000120669	Up
COCHEDRAFT_1130717	22.5905	0.64617	8.92829	7.21656	1.1e-05	0.000120669	Up
COCHEDRAFT_1226855	22.5905	0.64617	8.92829	7.21656	1.1e-05	0.000120669	Up
COCHEDRAFT_1023020	22.2682	0.644289	8.92769	7.21505	1.1e-05	0.000120669	Up
COCHEDRAFT_1145744	22.8187	0.64747	8.92756	7.21669	1.1e-05	0.000120669	Up
COCHEDRAFT_1156343	22.4275	0.645247	8.92608	7.21423	1.1e-05	0.000120669	Up
COCHEDRAFT_1021816	22.2654	0.644313	8.9239	7.21192	1.1e-05	0.000120669	Up
COCHEDRAFT_1083643	22.6196	0.646401	8.92103	7.21071	1.1e-05	0.000120669	Up
COCHEDRAFT_1144904	22.2951	0.644524	8.92051	7.20923	1.1e-05	0.000120669	Up
COCHEDRAFT_1160725	22.5211	0.645849	8.91971	7.20931	1.1e-05	0.000120669	Up
COCHEDRAFT_1133327	22.421	0.645317	8.91452	7.20473	1.1e-05	0.000120669	Up
COCHEDRAFT_1197389	22.6486	0.646654	8.90971	7.20154	1.1e-05	0.000120669	Up
COCHEDRAFT_115406	22.5163	0.64592	8.90797	7.19968	1.1e-05	0.000120669	Up
COCHEDRAFT_1191762	22.5813	0.646312	8.90487	7.19735	1.1e-05	0.000120669	Up
COCHEDRAFT_1202074	22.4808	0.645783	8.89958	7.19269	1.1e-05	0.000120669	Up
COCHEDRAFT_1221931	22.6797	0.646908	8.89813	7.19218	1.1e-05	0.000120669	Up
COCHEDRAFT_1144206	22.4445	0.645692	8.88287	7.17894	1.1e-05	0.000120669	Up
COCHEDRAFT_9718	66.2084	13.464	2.23705	8.65229	1.14e-05	0.000125179	Up
COCHEDRAFT_1228811	149.76	42.1534	1.8303	9.74951	1.31e-05	0.000143637	Up
COCHEDRAFT_1202027	50.7504	153.154	-1.59399	9.38316	1.34e-05	0.000146476	Down
COCHEDRAFT_90180	23.4532	0.65018	9.01181	7.2879	1.44e-05	0.00015641	Up
COCHEDRAFT_1019726	23.6086	0.651094	9.00742	7.28469	1.44e-05	0.00015641	Up
COCHEDRAFT_1021013	23.5115	0.650574	9.00597	7.28323	1.44e-05	0.00015641	Up
COCHEDRAFT_1166308	23.4147	0.650052	9.00452	7.28177	1.44e-05	0.00015641	Up
COCHEDRAFT_1087782	23.5736	0.650944	9.00349	7.28136	1.44e-05	0.00015641	Up
COCHEDRAFT_1136727	23.7322	0.65185	8.99896	7.27806	1.44e-05	0.00015641	Up
COCHEDRAFT_1167977	23.3767	0.649923	8.99715	7.27557	1.44e-05	0.00015641	Up
ENSRNAG049949467	5.78966	40.9687	-2.72957	6.43493	1.44e-05	0.00015641	Down
COCHEDRAFT_1024074	21.762	0.641206	8.92452	7.21083	1.51e-05	0.00015944	Up
COCHEDRAFT_1146145	21.9796	0.642582	8.92378	7.21091	1.51e-05	0.00015944	Up
COCHEDRAFT_1190356	22.2926	0.644548	8.91666	7.20607	1.51e-05	0.00015944	Up
COCHEDRAFT_1201602	22.0659	0.643226	8.91365	7.20285	1.51e-05	0.00015944	Up
COCHEDRAFT_1020822	22.0336	0.643036	8.91322	7.2024	1.51e-05	0.00015944	Up
COCHEDRAFT_1024386	21.8091	0.64169	8.91024	7.19922	1.51e-05	0.00015944	Up
COCHEDRAFT_1130503	22.063	0.64325	8.90978	7.19967	1.51e-05	0.00015944	Up
COCHEDRAFT_1139905	22.0307	0.643059	8.90936	7.19922	1.51e-05	0.00015944	Up
COCHEDRAFT_1018836	21.9018	0.642293	8.90766	7.1974	1.51e-05	0.00015944	Up
COCHEDRAFT_1227746	22.416	0.645388	8.90271	7.19504	1.51e-05	0.00015944	Up
COCHEDRAFT_1146632	22.0253	0.643107	8.90155	7.19279	1.51e-05	0.00015944	Up
COCHEDRAFT_1225215	22.2188	0.644267	8.90015	7.19229	1.51e-05	0.00015944	Up
COCHEDRAFT_1117187	21.8635	0.642149	8.89945	7.19053	1.51e-05	0.00015944	Up
COCHEDRAFT_1138612	22.0554	0.643321	8.89803	7.19001	1.51e-05	0.00015944	Up
COCHEDRAFT_1023945	22.217	0.644291	8.89617	7.18902	1.51e-05	0.00015944	Up
COCHEDRAFT_1019001	22.1842	0.644103	8.89574	7.18856	1.51e-05	0.00015944	Up
COCHEDRAFT_1103773	22.4135	0.645436	8.8947	7.18848	1.51e-05	0.00015944	Up
COCHEDRAFT_1186740	21.9229	0.642581	8.89238	7.18493	1.51e-05	0.00015944	Up
COCHEDRAFT_1021027	21.9858	0.642988	8.88922	7.18255	1.51e-05	0.00015944	Up
COCHEDRAFT_1103363	21.9206	0.642605	8.88839	7.18165	1.51e-05	0.00015944	Up
COCHEDRAFT_1021842	21.888	0.642413	8.88797	7.1812	1.51e-05	0.00015944	Up
COCHEDRAFT_1205967	22.0166	0.643203	8.88561	7.1797	1.51e-05	0.00015944	Up
COCHEDRAFT_1126663	22.312	0.644925	8.8853	7.18047	1.51e-05	0.00015944	Up
COCHEDRAFT_1171199	21.9184	0.642629	8.88437	7.17835	1.51e-05	0.00015944	Up
COCHEDRAFT_1226765	22.1465	0.643985	8.88321	7.17819	1.51e-05	0.00015944	Up
COCHEDRAFT_1195820	22.0148	0.643226	8.88155	7.17638	1.51e-05	0.00015944	Up
COCHEDRAFT_1128706	22.0769	0.643678	8.87001	7.16718	1.51e-05	0.00015944	Up
COCHEDRAFT_1137104	22.0746	0.643798	8.84876	7.14987	1.51e-05	0.00015944	Up
COCHEDRAFT_1204077	35.0914	2.93001	3.87756	7.79931	1.56e-05	0.00016458	Up
COCHEDRAFT_1123289	71.0619	15.5646	2.12036	8.75167	1.58e-05	0.000166405	Up
COCHEDRAFT_1204095	84.3675	18.7812	2.33828	8.9637	1.59e-05	0.000167549	Up
COCHEDRAFT_1192888	58.5128	11.3038	2.62349	8.48595	1.63e-05	0.000170969	Up
COCHEDRAFT_1187718	90.4642	20.4776	2.10722	9.06435	1.63e-05	0.000171593	Up
COCHEDRAFT_1019444	76.6081	15.2495	2.44102	8.83717	1.64e-05	0.000172295	Up
COCHEDRAFT_1225895	107.966	288.982	-1.43323	10.4654	1.68e-05	0.000175722	Down
COCHEDRAFT_1188674	41.1724	5.04865	3.11989	8.01255	1.88e-05	0.0001969	Up
COCHEDRAFT_1184566	58.2744	11.3525	2.32089	8.49146	1.89e-05	0.00019756	Up
COCHEDRAFT_1197095	21.6963	0.641227	8.88948	7.18178	2.08e-05	0.000211	Up
COCHEDRAFT_1182113	21.7906	0.641834	8.88673	7.17985	2.08e-05	0.000211	Up
COCHEDRAFT_1178877	21.7581	0.64164	8.88632	7.1794	2.08e-05	0.000211	Up
COCHEDRAFT_1019025	21.7258	0.641446	8.88591	7.17896	2.08e-05	0.000211	Up
COCHEDRAFT_1090510	21.4042	0.639479	8.88184	7.17451	2.08e-05	0.000211	Up
COCHEDRAFT_1166621	21.626	0.640885	8.88068	7.17432	2.08e-05	0.000211	Up
COCHEDRAFT_1140813	21.5292	0.640295	8.87946	7.17299	2.08e-05	0.000211	Up
COCHEDRAFT_1169008	21.497	0.640098	8.87905	7.17255	2.08e-05	0.000211	Up
COCHEDRAFT_1164479	21.849	0.642292	8.87542	7.17079	2.08e-05	0.000211	Up
COCHEDRAFT_1143510	21.7183	0.641518	8.87379	7.169	2.08e-05	0.000211	Up
COCHEDRAFT_1179052	21.6532	0.641128	8.87298	7.16811	2.08e-05	0.000211	Up
COCHEDRAFT_1146851	21.88	0.642509	8.87171	7.16787	2.08e-05	0.000211	Up
COCHEDRAFT_1124373	21.4265	0.63975	8.87017	7.16502	2.08e-05	0.000211	Up
COCHEDRAFT_1019319	21.4236	0.639775	8.86609	7.16167	2.08e-05	0.000211	Up
COCHEDRAFT_60014	21.3913	0.639576	8.8657	7.16123	2.08e-05	0.000211	Up
COCHEDRAFT_1224956	21.0425	0.637337	8.86544	7.15978	2.08e-05	0.000211	Up
COCHEDRAFT_1133982	21.6815	0.641372	8.86516	7.16182	2.08e-05	0.000211	Up
COCHEDRAFT_1021298	21.3268	0.639177	8.86491	7.16035	2.08e-05	0.000211	Up
COCHEDRAFT_1093945	21.5487	0.640613	8.85942	7.15665	2.08e-05	0.000211	Up
COCHEDRAFT_1227664	21.7767	0.642002	8.858	7.15631	2.08e-05	0.000211	Up
COCHEDRAFT_1170478	21.321	0.639226	8.85667	7.15358	2.08e-05	0.000211	Up
COCHEDRAFT_1190769	21.5794	0.640833	8.85563	7.15366	2.08e-05	0.000211	Up
COCHEDRAFT_1019725	21.5466	0.640637	8.85523	7.15322	2.08e-05	0.000211	Up
COCHEDRAFT_1138977	21.4812	0.640243	8.85445	7.15235	2.08e-05	0.000211	Up
COCHEDRAFT_1127274	21.8086	0.642219	8.85417	7.1533	2.08e-05	0.000211	Up
COCHEDRAFT_1167971	21.7755	0.642026	8.85377	7.15286	2.08e-05	0.000211	Up
COCHEDRAFT_1023304	21.5448	0.640661	8.85102	7.14978	2.08e-05	0.000211	Up
COCHEDRAFT_1108079	21.7412	0.641856	8.84912	7.14894	2.08e-05	0.000211	Up
COCHEDRAFT_1134664	21.5746	0.640906	8.84289	7.14325	2.08e-05	0.000211	Up
COCHEDRAFT_1225566	21.5087	0.640513	8.84212	7.14238	2.08e-05	0.000211	Up
COCHEDRAFT_1140848	21.6057	0.64115	8.83461	7.13663	2.08e-05	0.000211	Up
COCHEDRAFT_1138758	46.8608	7.15129	2.73221	8.19217	2.1e-05	0.00021288	Up
COCHEDRAFT_1199117	33.015	2.92465	3.79519	7.72864	2.15e-05	0.000217469	Up
COCHEDRAFT_1219094	33.4668	2.92617	3.78701	7.72234	2.15e-05	0.000217469	Up
COCHEDRAFT_1209985	33.2637	2.92568	3.7717	7.70943	2.15e-05	0.000217469	Up
COCHEDRAFT_1228071	20.3977	0.634157	8.75808	7.06968	2.19e-05	0.000220179	Up
COCHEDRAFT_1171203	19.9692	0.63138	8.74931	7.06073	2.19e-05	0.000220179	Up
COCHEDRAFT_1162079	20.0636	0.632083	8.74056	7.05404	2.19e-05	0.000220179	Up
COCHEDRAFT_1021913	20.0621	0.632108	8.73568	7.05008	2.19e-05	0.000220179	Up
COCHEDRAFT_1191610	20.2937	0.633641	8.73277	7.04875	2.19e-05	0.000220179	Up
COCHEDRAFT_1131167	46.3888	7.14961	2.71501	8.17778	2.51e-05	0.000252145	Up
COCHEDRAFT_1021482	39.2296	5.042	3.05542	7.95789	2.53e-05	0.000253909	Up
COCHEDRAFT_1123519	104.262	26.3267	2.01823	9.26323	2.58e-05	0.000258676	Up
COCHEDRAFT_1019867	21.1342	0.637971	8.86255	7.15774	2.87e-05	0.000281246	Up
COCHEDRAFT_1130129	21.2563	0.638826	8.85589	7.15271	2.87e-05	0.000281246	Up
COCHEDRAFT_1185560	21.1596	0.638222	8.85473	7.15141	2.87e-05	0.000281246	Up
COCHEDRAFT_1023435	20.9673	0.637001	8.85242	7.14883	2.87e-05	0.000281246	Up
COCHEDRAFT_1160165	20.593	0.634485	8.85196	7.14709	2.87e-05	0.000281246	Up
COCHEDRAFT_1124995	21.2536	0.63885	8.85173	7.1493	2.87e-05	0.000281246	Up
COCHEDRAFT_1140668	21.0921	0.637841	8.84981	7.14714	2.87e-05	0.000281246	Up
COCHEDRAFT_1154488	20.8361	0.636203	8.84676	7.14371	2.87e-05	0.000281246	Up
COCHEDRAFT_1020112	21.0246	0.637459	8.84487	7.14285	2.87e-05	0.000281246	Up
COCHEDRAFT_1206870	20.9925	0.637255	8.84449	7.14242	2.87e-05	0.000281246	Up
COCHEDRAFT_1197528	21.3137	0.639299	8.84408	7.14326	2.87e-05	0.000281246	Up
COCHEDRAFT_1021686	21.2811	0.639099	8.8437	7.14283	2.87e-05	0.000281246	Up
COCHEDRAFT_1024328	21.0216	0.637483	8.84066	7.13939	2.87e-05	0.000281246	Up
COCHEDRAFT_1215549	20.8897	0.636689	8.83493	7.13422	2.87e-05	0.000281246	Up
COCHEDRAFT_1107366	21.0161	0.637532	8.83215	7.13242	2.87e-05	0.000281246	Up
COCHEDRAFT_1021881	21.3739	0.63977	8.83195	7.1336	2.87e-05	0.000281246	Up
COCHEDRAFT_1120699	20.8867	0.636713	8.83067	7.13072	2.87e-05	0.000281246	Up
COCHEDRAFT_1136311	21.2722	0.63922	8.82207	7.12517	2.87e-05	0.000281246	Up
COCHEDRAFT_1174639	21.0093	0.637605	8.81914	7.12177	2.87e-05	0.000281246	Up
COCHEDRAFT_1208066	21.0073	0.63763	8.81474	7.11818	2.87e-05	0.000281246	Up
COCHEDRAFT_1193200	21.2699	0.639269	8.81319	7.11794	2.87e-05	0.000281246	Up
COCHEDRAFT_1190077	21.0385	0.637857	8.81065	7.11498	2.87e-05	0.000281246	Up
COCHEDRAFT_1114764	21.0348	0.637931	8.79711	7.10396	2.87e-05	0.000281246	Up
COCHEDRAFT_1139038	62.6226	13.4492	2.1645	8.59295	2.99e-05	0.000292756	Up
COCHEDRAFT_1101809	19.8393	0.6305	8.7481	7.05919	3.06e-05	0.000294909	Up
COCHEDRAFT_1019823	19.967	0.631404	8.74451	7.05683	3.06e-05	0.000294909	Up
COCHEDRAFT_1137748	19.6425	0.62919	8.74157	7.05303	3.06e-05	0.000294909	Up
COCHEDRAFT_1159844	19.546	0.628515	8.74069	7.0519	3.06e-05	0.000294909	Up
COCHEDRAFT_1167392	19.3545	0.627151	8.73897	7.04966	3.06e-05	0.000294909	Up
COCHEDRAFT_1148330	19.7367	0.629885	8.73764	7.05024	3.06e-05	0.000294909	Up
COCHEDRAFT_1138592	19.5428	0.62854	8.73591	7.04799	3.06e-05	0.000294909	Up
COCHEDRAFT_1120496	19.4785	0.628088	8.73534	7.04725	3.06e-05	0.000294909	Up
COCHEDRAFT_1197593	19.9633	0.631454	8.7348	7.04893	3.06e-05	0.000294909	Up
COCHEDRAFT_1202956	19.6368	0.62924	8.73194	7.04517	3.06e-05	0.000294909	Up
COCHEDRAFT_1181528	19.5397	0.628565	8.73109	7.04405	3.06e-05	0.000294909	Up
COCHEDRAFT_1164909	19.9947	0.631697	8.73017	7.04532	3.06e-05	0.000294909	Up
COCHEDRAFT_1190251	19.6319	0.62929	8.72214	7.0372	3.06e-05	0.000294909	Up
COCHEDRAFT_1137010	19.7939	0.630428	8.71854	7.03501	3.06e-05	0.000294909	Up
COCHEDRAFT_1159154	19.7939	0.630428	8.71854	7.03501	3.06e-05	0.000294909	Up
COCHEDRAFT_1166165	19.6953	0.629762	8.71772	7.0339	3.06e-05	0.000294909	Up
COCHEDRAFT_1021485	19.4993	0.628414	8.71609	7.0317	3.06e-05	0.000294909	Up
COCHEDRAFT_1023610	19.5588	0.62894	8.7015	7.02016	3.06e-05	0.000294909	Up
COCHEDRAFT_1129903	19.5588	0.62894	8.7015	7.02016	3.06e-05	0.000294909	Up
COCHEDRAFT_1137963	60.1184	10.9638	2.65637	8.50705	3.07e-05	0.000294909	Up
COCHEDRAFT_1127010	130.317	37.8834	1.73078	9.57937	3.13e-05	0.000300649	Up
COCHEDRAFT_1023184	32.4372	2.92312	3.76197	7.70038	3.43e-05	0.000329656	Up
COCHEDRAFT_1018846	54.777	11.3379	2.22046	8.40871	3.77e-05	0.000361251	Up
COCHEDRAFT_1023953	31.0179	2.919	3.68284	7.63302	3.84e-05	0.000367987	Up
COCHEDRAFT_1117189	20.5342	0.634422	8.82665	7.1261	3.95e-05	0.000372203	Up
COCHEDRAFT_1147943	20.784	0.636143	8.82096	7.1224	3.95e-05	0.000372203	Up
COCHEDRAFT_1125423	20.6872	0.63552	8.81988	7.12114	3.95e-05	0.000372203	Up
COCHEDRAFT_1143036	20.6872	0.63552	8.81988	7.12114	3.95e-05	0.000372203	Up
COCHEDRAFT_1140756	20.7813	0.636167	8.81661	7.11883	3.95e-05	0.000372203	Up
COCHEDRAFT_1184713	20.5816	0.634966	8.80569	7.10915	3.95e-05	0.000372203	Up
COCHEDRAFT_1166949	20.5493	0.634756	8.80535	7.10874	3.95e-05	0.000372203	Up
COCHEDRAFT_1224808	20.4495	0.634147	8.79988	7.10388	3.95e-05	0.000372203	Up
COCHEDRAFT_1165809	20.7068	0.635851	8.79816	7.10351	3.95e-05	0.000372203	Up
COCHEDRAFT_1102270	20.6415	0.635434	8.79747	7.10268	3.95e-05	0.000372203	Up
COCHEDRAFT_1179251	20.6415	0.635434	8.79747	7.10268	3.95e-05	0.000372203	Up
COCHEDRAFT_1205674	20.4466	0.634171	8.79542	7.10023	3.95e-05	0.000372203	Up
COCHEDRAFT_1193252	20.7049	0.635875	8.79364	7.09982	3.95e-05	0.000372203	Up
COCHEDRAFT_1124771	20.6394	0.635458	8.79296	7.099	3.95e-05	0.000372203	Up
COCHEDRAFT_1147087	20.4115	0.633984	8.79058	7.09615	3.95e-05	0.000372203	Up
COCHEDRAFT_1163987	20.7689	0.636314	8.78977	7.09693	3.95e-05	0.000372203	Up
COCHEDRAFT_11608	20.7996	0.63657	8.78086	7.08982	3.95e-05	0.000372203	Up
COCHEDRAFT_1172786	20.5683	0.635113	8.77853	7.08698	3.95e-05	0.000372203	Up
COCHEDRAFT_1191474	20.5026	0.634693	8.77787	7.08617	3.95e-05	0.000372203	Up
COCHEDRAFT_1225494	20.6659	0.635765	8.77486	7.0844	3.95e-05	0.000372203	Up
COCHEDRAFT_1221542	43.755	7.13839	2.64804	8.12139	3.97e-05	0.00037348	Up
COCHEDRAFT_1188785	40.2798	6.08205	3.11537	8.02076	4.08e-05	0.000382995	Up
COCHEDRAFT_1144897	45.9608	135.576	-1.54416	9.1867	4.12e-05	0.000386738	Down
COCHEDRAFT_1194999	19.1876	0.626049	8.72802	7.04001	4.29e-05	0.000390492	Up
COCHEDRAFT_1166229	19.0884	0.625376	8.72239	7.03498	4.29e-05	0.000390492	Up
COCHEDRAFT_1114172	19.1799	0.626099	8.71834	7.03209	4.29e-05	0.000390492	Up
COCHEDRAFT_1084628	19.4343	0.62796	8.71556	7.03097	4.29e-05	0.000390492	Up
COCHEDRAFT_1089086	18.985	0.624723	8.71187	7.02594	4.29e-05	0.000390492	Up
COCHEDRAFT_1122967	18.9533	0.624488	8.71161	7.02559	4.29e-05	0.000390492	Up
COCHEDRAFT_1198289	19.4644	0.628212	8.71084	7.02728	4.29e-05	0.000390492	Up
COCHEDRAFT_1134516	19.2697	0.626842	8.70927	7.02512	4.29e-05	0.000390492	Up
COCHEDRAFT_1020499	19.2052	0.626381	8.70875	7.0244	4.29e-05	0.000390492	Up
COCHEDRAFT_1106738	19.4622	0.628237	8.70581	7.0232	4.29e-05	0.000390492	Up
COCHEDRAFT_1117116	19.4622	0.628237	8.70581	7.0232	4.29e-05	0.000390492	Up
COCHEDRAFT_1148005	19.3969	0.627783	8.70529	7.02248	4.29e-05	0.000390492	Up
COCHEDRAFT_1138987	19.1699	0.626174	8.7035	7.01998	4.29e-05	0.000390492	Up
COCHEDRAFT_1224279	19.0733	0.625476	8.70274	7.01892	4.29e-05	0.000390492	Up
COCHEDRAFT_1190233	19.4602	0.628262	8.70073	7.01908	4.29e-05	0.000390492	Up
COCHEDRAFT_1130434	19.3294	0.627351	8.69972	7.01765	4.29e-05	0.000390492	Up
COCHEDRAFT_12350	19.2968	0.627122	8.69947	7.0173	4.29e-05	0.000390492	Up
COCHEDRAFT_1019296	19.1994	0.626431	8.69871	7.01624	4.29e-05	0.000390492	Up
COCHEDRAFT_1188810	19.167	0.626199	8.69846	7.01588	4.29e-05	0.000390492	Up
COCHEDRAFT_1190641	19.167	0.626199	8.69846	7.01588	4.29e-05	0.000390492	Up
COCHEDRAFT_1210699	19.1347	0.625967	8.69822	7.01553	4.29e-05	0.000390492	Up
COCHEDRAFT_1182430	18.4735	0.620936	8.69804	7.01233	4.29e-05	0.000390492	Up
COCHEDRAFT_1140780	19.2294	0.626687	8.69388	7.01246	4.29e-05	0.000390492	Up
COCHEDRAFT_1201716	19.2294	0.626687	8.69388	7.01246	4.29e-05	0.000390492	Up
COCHEDRAFT_1199627	19.1643	0.626224	8.69339	7.01175	4.29e-05	0.000390492	Up
COCHEDRAFT_1143270	18.9704	0.624823	8.69193	7.00966	4.29e-05	0.000390492	Up
COCHEDRAFT_1155150	19.1945	0.626481	8.6885	7.00794	4.29e-05	0.000390492	Up
COCHEDRAFT_1147209	19.032	0.625318	8.6873	7.00621	4.29e-05	0.000390492	Up
COCHEDRAFT_1223381	19.3895	0.627883	8.68475	7.00583	4.29e-05	0.000390492	Up
COCHEDRAFT_1165649	19.1923	0.626506	8.68332	7.00374	4.29e-05	0.000390492	Up
COCHEDRAFT_1192656	19.0618	0.625577	8.68239	7.00236	4.29e-05	0.000390492	Up
COCHEDRAFT_1196055	18.9969	0.625109	8.68192	7.00168	4.29e-05	0.000390492	Up
COCHEDRAFT_1018441	19.2233	0.626762	8.67833	6.99986	4.29e-05	0.000390492	Up
COCHEDRAFT_1143118	19.0595	0.625602	8.67718	6.99814	4.29e-05	0.000390492	Up
COCHEDRAFT_1198726	19.5203	0.62889	8.66431	6.99	4.29e-05	0.000390492	Up
COCHEDRAFT_1087225	31.62	2.92043	3.74667	7.68665	4.34e-05	0.000394324	Up
COCHEDRAFT_1169503	55.1532	11.3391	2.24174	8.42618	4.64e-05	0.000421529	Up
COCHEDRAFT_1149303	30.2684	2.91619	3.6775	7.62744	4.89e-05	0.000443395	Up
COCHEDRAFT_1222624	41.9853	7.13131	2.56006	8.04809	5.32e-05	0.000482688	Up
COCHEDRAFT_1228062	20.0897	0.631836	8.78724	7.09213	5.46e-05	0.000484499	Up
COCHEDRAFT_1181741	19.8673	0.630301	8.78494	7.08935	5.46e-05	0.000484499	Up
COCHEDRAFT_1219742	19.8357	0.63008	8.78462	7.08896	5.46e-05	0.000484499	Up
COCHEDRAFT_1205307	20.1183	0.632077	8.78307	7.08884	5.46e-05	0.000484499	Up
COCHEDRAFT_1153476	20.4392	0.634245	8.78182	7.08912	5.46e-05	0.000484499	Up
COCHEDRAFT_1200042	20.4392	0.634245	8.78182	7.08912	5.46e-05	0.000484499	Up
COCHEDRAFT_1126328	19.9584	0.630987	8.78144	7.08686	5.46e-05	0.000484499	Up
COCHEDRAFT_18297	20.3415	0.633608	8.78083	7.08792	5.46e-05	0.000484499	Up
COCHEDRAFT_1126846	20.4044	0.634058	8.77688	7.08497	5.46e-05	0.000484499	Up
COCHEDRAFT_1144810	20.3391	0.633632	8.77623	7.08417	5.46e-05	0.000484499	Up
COCHEDRAFT_1197600	20.3391	0.633632	8.77623	7.08417	5.46e-05	0.000484499	Up
COCHEDRAFT_1225858	20.2415	0.63299	8.77525	7.08297	5.46e-05	0.000484499	Up
COCHEDRAFT_1106708	20.1767	0.63256	8.7746	7.08218	5.46e-05	0.000484499	Up
COCHEDRAFT_1204166	20.0798	0.63191	8.77364	7.08099	5.46e-05	0.000484499	Up
COCHEDRAFT_1087944	20.468	0.634506	8.77289	7.08199	5.46e-05	0.000484499	Up
COCHEDRAFT_109553	20.1092	0.632152	8.76935	7.07762	5.46e-05	0.000484499	Up
COCHEDRAFT_1206663	20.3678	0.633895	8.76724	7.07698	5.46e-05	0.000484499	Up
COCHEDRAFT_1226833	20.335	0.633682	8.76692	7.07658	5.46e-05	0.000484499	Up
COCHEDRAFT_1193148	19.6922	0.629289	8.76526	7.07255	5.46e-05	0.000484499	Up
COCHEDRAFT_1118887	20.0417	0.631742	8.76407	7.07304	5.46e-05	0.000484499	Up
COCHEDRAFT_1197371	19.9125	0.630866	8.76282	7.07148	5.46e-05	0.000484499	Up
COCHEDRAFT_1125554	20.3332	0.633706	8.76221	7.07275	5.46e-05	0.000484499	Up
COCHEDRAFT_1181089	20.1368	0.632418	8.76032	7.07039	5.46e-05	0.000484499	Up
COCHEDRAFT_1206466	20.0391	0.631767	8.75939	7.06922	5.46e-05	0.000484499	Up
COCHEDRAFT_1164507	19.9095	0.630891	8.75815	7.06767	5.46e-05	0.000484499	Up
COCHEDRAFT_1133859	80.0902	21.852	1.78625	8.93501	5.52e-05	0.000489636	Up
COCHEDRAFT_1031183	42.972	7.13525	2.61321	8.09228	5.72e-05	0.000506689	Up
COCHEDRAFT_1223173	37.1878	5.03411	2.98508	7.89814	5.73e-05	0.000507018	Up
COCHEDRAFT_1197444	37.0147	5.03353	2.97303	7.88804	5.73e-05	0.000507018	Up
COCHEDRAFT_1141734	53.2435	11.3299	2.19457	8.38725	5.96e-05	0.000518936	Up
COCHEDRAFT_1021376	18.7426	0.623188	8.68518	7.00312	6.02e-05	0.000518936	Up
COCHEDRAFT_1163503	18.4264	0.620766	8.68288	6.99975	6.02e-05	0.000518936	Up
COCHEDRAFT_115939	18.9645	0.624874	8.68169	7.00133	6.02e-05	0.000518936	Up
COCHEDRAFT_1139604	18.8998	0.624402	8.68122	7.00065	6.02e-05	0.000518936	Up
COCHEDRAFT_1163603	18.8032	0.623691	8.68053	6.99963	6.02e-05	0.000518936	Up
COCHEDRAFT_1024454	18.739	0.623213	8.68008	6.99896	6.02e-05	0.000518936	Up
COCHEDRAFT_1111474	18.9618	0.624899	8.6765	6.99712	6.02e-05	0.000518936	Up
COCHEDRAFT_1209152	18.6395	0.622518	8.67425	6.99376	6.02e-05	0.000518936	Up
COCHEDRAFT_1023806	18.8619	0.624216	8.6706	6.99186	6.02e-05	0.000518936	Up
COCHEDRAFT_1023545	18.5719	0.62206	8.66863	6.98887	6.02e-05	0.000518936	Up
COCHEDRAFT_64403	18.4762	0.621331	8.66799	6.98788	6.02e-05	0.000518936	Up
COCHEDRAFT_1169592	18.6972	0.623049	8.66426	6.98593	6.02e-05	0.000518936	Up
COCHEDRAFT_9117	18.6327	0.622568	8.66383	6.98528	6.02e-05	0.000518936	Up
COCHEDRAFT_1157926	18.3135	0.620128	8.66174	6.98202	6.02e-05	0.000518936	Up
COCHEDRAFT_1172323	18.662	0.622834	8.65876	6.98131	6.02e-05	0.000518936	Up
COCHEDRAFT_1213856	18.5974	0.622352	8.65835	6.98066	6.02e-05	0.000518936	Up
COCHEDRAFT_1151323	18.7244	0.623339	8.65383	6.97763	6.02e-05	0.000518936	Up
COCHEDRAFT_1022025	18.6269	0.622619	8.65322	6.97666	6.02e-05	0.000518936	Up
COCHEDRAFT_1139945	18.4976	0.62165	8.65242	6.97537	6.02e-05	0.000518936	Up
COCHEDRAFT_1161818	18.4655	0.621406	8.65222	6.97505	6.02e-05	0.000518936	Up
COCHEDRAFT_1178391	18.4946	0.621675	8.64706	6.97102	6.02e-05	0.000518936	Up
COCHEDRAFT_1186310	18.4946	0.621675	8.64706	6.97102	6.02e-05	0.000518936	Up
COCHEDRAFT_1213631	18.4946	0.621675	8.64706	6.97102	6.02e-05	0.000518936	Up
COCHEDRAFT_1203610	18.7529	0.623628	8.64317	6.96917	6.02e-05	0.000518936	Up
COCHEDRAFT_1030350	19.0499	0.625777	8.63935	6.9676	6.02e-05	0.000518936	Up
COCHEDRAFT_1192208	18.8835	0.624603	8.6384	6.966	6.02e-05	0.000518936	Up
COCHEDRAFT_1023458	18.6509	0.62296	8.63156	6.9593	6.02e-05	0.000518936	Up
COCHEDRAFT_1203427	18.8152	0.62418	8.62683	6.95634	6.02e-05	0.000518936	Up
COCHEDRAFT_1206022	18.6494	0.622985	8.62596	6.95479	6.02e-05	0.000518936	Up
COCHEDRAFT_1035241	43.8932	5.73494	3.21355	8.09799	6.12e-05	0.000527398	Up
COCHEDRAFT_1197854	29.6421	2.91389	3.65749	7.60991	6.22e-05	0.00053504	Up
COCHEDRAFT_1131942	29.9544	2.91528	3.65021	7.60443	6.22e-05	0.00053504	Up
COCHEDRAFT_1023338	57.7211	13.4268	2.04528	8.49536	6.26e-05	0.000537559	Up
COCHEDRAFT_1019474	69.8545	16.1514	2.29174	8.72634	6.61e-05	0.000567591	Up
COCHEDRAFT_1207011	56.4357	9.96601	2.58078	8.4322	6.9e-05	0.00059183	Up
COCHEDRAFT_1109195	30.1867	2.91571	3.68841	7.63634	6.93e-05	0.000594306	Up
COCHEDRAFT_1145179	185.544	442.826	-1.25468	11.1725	7.45e-05	0.000638141	Down
COCHEDRAFT_1221792	69.8574	15.2365	2.29705	8.71887	7.46e-05	0.000638449	Up
COCHEDRAFT_1131534	19.845	0.63045	8.75754	7.0669	7.55e-05	0.000644708	Up
COCHEDRAFT_1182453	19.7486	0.629785	8.75662	7.06574	7.55e-05	0.000644708	Up
COCHEDRAFT_1201908	29.3212	2.91297	3.62525	7.5828	7.92e-05	0.000675241	Up
COCHEDRAFT_1187589	29.281	2.91293	3.61538	7.57461	7.92e-05	0.000675241	Up
COCHEDRAFT_1200339	29.3009	2.91331	3.58715	7.55154	7.92e-05	0.000675241	Up
COCHEDRAFT_1019070	18.2417	0.619683	8.65084	6.97282	8.45e-05	0.000704939	Up
COCHEDRAFT_1145926	17.9584	0.617423	8.64911	6.97	8.45e-05	0.000704939	Up
COCHEDRAFT_1024025	17.8596	0.616683	8.64329	6.96478	8.45e-05	0.000704939	Up
COCHEDRAFT_1196490	18.3948	0.620967	8.64109	6.96569	8.45e-05	0.000704939	Up
COCHEDRAFT_1023168	18.3626	0.620721	8.64091	6.96538	8.45e-05	0.000704939	Up
COCHEDRAFT_1106688	18.2021	0.619484	8.63998	6.96382	8.45e-05	0.000704939	Up
COCHEDRAFT_1100040	18.1702	0.619235	8.6398	6.96351	8.45e-05	0.000704939	Up
COCHEDRAFT_1211584	18.295	0.620254	8.63511	6.96034	8.45e-05	0.000704939	Up
COCHEDRAFT_1191701	18.039	0.618257	8.63369	6.95789	8.45e-05	0.000704939	Up
COCHEDRAFT_1187074	18.5197	0.621993	8.63085	6.95806	8.45e-05	0.000704939	Up
COCHEDRAFT_1030645	18.487	0.62175	8.63068	6.95775	8.45e-05	0.000704939	Up
COCHEDRAFT_1198843	18.3893	0.621017	8.63015	6.95682	8.45e-05	0.000704939	Up
COCHEDRAFT_1220889	18.1953	0.619535	8.62911	6.95499	8.45e-05	0.000704939	Up
COCHEDRAFT_1227597	17.9079	0.617269	8.62758	6.95227	8.45e-05	0.000704939	Up
COCHEDRAFT_1204582	18.4195	0.621287	8.62477	6.95264	8.45e-05	0.000704939	Up
COCHEDRAFT_1111837	18.3218	0.620551	8.62427	6.95172	8.45e-05	0.000704939	Up
COCHEDRAFT_105026	18.4816	0.621826	8.6138	6.94413	8.45e-05	0.000704939	Up
COCHEDRAFT_1141712	18.2519	0.620107	8.61272	6.94205	8.45e-05	0.000704939	Up
COCHEDRAFT_1129843	18.0248	0.618357	8.61165	6.93999	8.45e-05	0.000704939	Up
COCHEDRAFT_1211834	18.0248	0.618357	8.61165	6.93999	8.45e-05	0.000704939	Up
COCHEDRAFT_1190313	18.3154	0.620626	8.60732	6.93804	8.45e-05	0.000704939	Up
COCHEDRAFT_27317	18.2171	0.619884	8.60688	6.93716	8.45e-05	0.000704939	Up
COCHEDRAFT_1165853	18.5454	0.622387	8.59669	6.93074	8.45e-05	0.000704939	Up
COCHEDRAFT_1055709	18.4119	0.621413	8.59615	6.92958	8.45e-05	0.000704939	Up
COCHEDRAFT_1091941	18.2463	0.620182	8.59547	6.92815	8.45e-05	0.000704939	Up
COCHEDRAFT_1162036	18.1476	0.619436	8.59507	6.92729	8.45e-05	0.000704939	Up
COCHEDRAFT_1102996	40.3822	7.12298	2.51907	8.01336	9.32e-05	0.000771946	Up
COCHEDRAFT_1112252	16.6089	0.607672	8.48738	6.8319	9.39e-05	0.000771946	Up
COCHEDRAFT_1183728	16.7712	0.609069	8.48728	6.83283	9.39e-05	0.000771946	Up
COCHEDRAFT_1205030	16.7712	0.609069	8.48728	6.83283	9.39e-05	0.000771946	Up
COCHEDRAFT_1196213	16.8038	0.609346	8.48726	6.83302	9.39e-05	0.000771946	Up
COCHEDRAFT_1180153	16.8365	0.609623	8.48724	6.83321	9.39e-05	0.000771946	Up
COCHEDRAFT_1149735	16.935	0.610448	8.48718	6.83378	9.39e-05	0.000771946	Up
COCHEDRAFT_1153299	17.0009	0.610995	8.48714	6.83416	9.39e-05	0.000771946	Up
COCHEDRAFT_1134423	16.6385	0.607977	8.48076	6.82678	9.39e-05	0.000771946	Up
COCHEDRAFT_26854	16.7036	0.608537	8.4807	6.82714	9.39e-05	0.000771946	Up
COCHEDRAFT_1162059	16.8346	0.609648	8.48058	6.82788	9.39e-05	0.000771946	Up
COCHEDRAFT_1224422	16.8346	0.609648	8.48058	6.82788	9.39e-05	0.000771946	Up
COCHEDRAFT_1193426	16.8675	0.609924	8.48055	6.82806	9.39e-05	0.000771946	Up
COCHEDRAFT_1091991	16.9989	0.611045	8.47363	6.82338	9.39e-05	0.000771946	Up
COCHEDRAFT_1210171	16.6668	0.608307	8.46728	6.81619	9.39e-05	0.000771946	Up
COCHEDRAFT_1165071	16.7643	0.609169	8.46025	6.81121	9.39e-05	0.000771946	Up
COCHEDRAFT_1182330	16.7301	0.608915	8.45336	6.80551	9.39e-05	0.000771946	Up
COCHEDRAFT_1157218	16.6956	0.608686	8.4393	6.79411	9.39e-05	0.000771946	Up
COCHEDRAFT_1225142	31.4579	3.46851	3.71209	7.66398	9.62e-05	0.000790652	Up
COCHEDRAFT_1127352	60.6804	12.6093	2.36296	8.53798	9.71e-05	0.00079759	Up
COCHEDRAFT_1191101	28.5475	2.9101	3.58573	7.54888	0.000100938	0.000828122	Up
COCHEDRAFT_1172284	73.6666	18.3088	2.14047	8.79662	0.000109719	0.00089945	Up
COCHEDRAFT_1220340	30.0714	3.46285	3.63063	7.5947	0.00011092	0.00090858	Up
COCHEDRAFT_1173538	39.8815	7.12026	2.50464	8.00116	0.000112379	0.000919803	Up
COCHEDRAFT_1126255	27.3294	2.90533	3.51144	7.48553	0.000116818	0.00093385	Up
COCHEDRAFT_1123547	17.8362	0.616808	8.6163	6.94277	0.000118691	0.00093385	Up
COCHEDRAFT_1131876	17.8362	0.616808	8.6163	6.94277	0.000118691	0.00093385	Up
COCHEDRAFT_1185079	17.8044	0.616552	8.61615	6.94247	0.000118691	0.00093385	Up
COCHEDRAFT_1122875	17.8962	0.617344	8.61105	6.93883	0.000118691	0.00093385	Up
COCHEDRAFT_1182226	17.7368	0.616062	8.61031	6.93739	0.000118691	0.00093385	Up
COCHEDRAFT_1133863	17.8287	0.616858	8.60514	6.9337	0.000118691	0.00093385	Up
COCHEDRAFT_1083558	17.7328	0.616087	8.60472	6.93285	0.000118691	0.00093385	Up
COCHEDRAFT_1177492	17.7328	0.616087	8.60472	6.93285	0.000118691	0.00093385	Up
COCHEDRAFT_1201821	17.9868	0.618155	8.60017	6.93053	0.000118691	0.00093385	Up
COCHEDRAFT_1170249	17.9544	0.617902	8.60003	6.93024	0.000118691	0.00093385	Up
COCHEDRAFT_1021375	17.8575	0.617139	8.59962	6.92939	0.000118691	0.00093385	Up
COCHEDRAFT_1092370	17.6971	0.615854	8.59894	6.92799	0.000118691	0.00093385	Up
COCHEDRAFT_1145667	17.6652	0.615595	8.59881	6.92771	0.000118691	0.00093385	Up
COCHEDRAFT_1138267	17.6334	0.615336	8.59868	6.92743	0.000118691	0.00093385	Up
COCHEDRAFT_1223370	17.103	0.610819	8.59645	6.92278	0.000118691	0.00093385	Up
COCHEDRAFT_1018577	18.0168	0.618433	8.59455	6.92616	0.000118691	0.00093385	Up
COCHEDRAFT_1020070	17.4707	0.614053	8.59237	6.92146	0.000118691	0.00093385	Up
COCHEDRAFT_1196529	18.0802	0.618961	8.58898	6.92203	0.000118691	0.00093385	Up
COCHEDRAFT_1035316	18.0146	0.618458	8.58873	6.92147	0.000118691	0.00093385	Up
COCHEDRAFT_1133265	17.9819	0.618206	8.58861	6.92119	0.000118691	0.00093385	Up
COCHEDRAFT_1192846	17.8193	0.616934	8.58799	6.91981	0.000118691	0.00093385	Up
COCHEDRAFT_1179869	17.6902	0.615904	8.58751	6.91872	0.000118691	0.00093385	Up
COCHEDRAFT_1225616	17.6259	0.615386	8.58727	6.91817	0.000118691	0.00093385	Up
COCHEDRAFT_1101683	17.3399	0.613019	8.5862	6.91576	0.000118691	0.00093385	Up
COCHEDRAFT_1189841	17.3085	0.612753	8.58608	6.91549	0.000118691	0.00093385	Up
COCHEDRAFT_1090252	17.9799	0.618231	8.58274	6.91646	0.000118691	0.00093385	Up
COCHEDRAFT_1213455	17.6871	0.61593	8.5817	6.91402	0.000118691	0.00093385	Up
COCHEDRAFT_108378	17.5584	0.61489	8.58125	6.91295	0.000118691	0.00093385	Up
COCHEDRAFT_1188088	17.5584	0.61489	8.58125	6.91295	0.000118691	0.00093385	Up
COCHEDRAFT_19985	17.4624	0.614103	8.58092	6.91215	0.000118691	0.00093385	Up
COCHEDRAFT_1086556	17.4306	0.613839	8.5808	6.91189	0.000118691	0.00093385	Up
COCHEDRAFT_1023387	17.7491	0.616471	8.57605	6.90981	0.000118691	0.00093385	Up
COCHEDRAFT_1166732	17.7166	0.616213	8.57595	6.90955	0.000118691	0.00093385	Up
COCHEDRAFT_1021683	17.6842	0.615955	8.57584	6.90928	0.000118691	0.00093385	Up
COCHEDRAFT_1228003	17.4908	0.614391	8.57521	6.9077	0.000118691	0.00093385	Up
COCHEDRAFT_1140863	17.4587	0.614128	8.5751	6.90744	0.000118691	0.00093385	Up
COCHEDRAFT_1193627	17.8122	0.617009	8.57031	6.90555	0.000118691	0.00093385	Up
COCHEDRAFT_1208681	17.6491	0.615721	8.56982	6.90424	0.000118691	0.00093385	Up
COCHEDRAFT_1189690	17.9423	0.618053	8.56467	6.90175	0.000118691	0.00093385	Up
COCHEDRAFT_1199658	17.8432	0.61729	8.56439	6.90097	0.000118691	0.00093385	Up
COCHEDRAFT_1140491	17.7775	0.616778	8.5642	6.90045	0.000118691	0.00093385	Up
COCHEDRAFT_1183050	17.6793	0.616005	8.56393	6.89968	0.000118691	0.00093385	Up
COCHEDRAFT_1217255	17.6793	0.616005	8.56393	6.89968	0.000118691	0.00093385	Up
COCHEDRAFT_1094570	17.6467	0.615746	8.56384	6.89942	0.000118691	0.00093385	Up
COCHEDRAFT_1085844	18.0747	0.619087	8.5589	6.89789	0.000118691	0.00093385	Up
COCHEDRAFT_1027290	17.8418	0.617315	8.5583	6.89608	0.000118691	0.00093385	Up
COCHEDRAFT_1205601	17.6118	0.615511	8.55772	6.8943	0.000118691	0.00093385	Up
COCHEDRAFT_1222735	17.6739	0.61608	8.54559	6.88494	0.000118691	0.00093385	Up
COCHEDRAFT_1168132	17.6396	0.615846	8.53928	6.87969	0.000118691	0.00093385	Up
COCHEDRAFT_1188073	17.6718	0.616131	8.53303	6.87488	0.000118691	0.00093385	Up
COCHEDRAFT_1177600	15.9402	0.601618	8.48139	6.82291	0.000134216	0.00102714	Up
COCHEDRAFT_1108990	16.1585	0.603682	8.4812	6.82412	0.000134216	0.00102714	Up
COCHEDRAFT_1136907	16.3806	0.605708	8.481	6.82535	0.000134216	0.00102714	Up
COCHEDRAFT_1205197	16.4768	0.606565	8.48091	6.82588	0.000134216	0.00102714	Up
COCHEDRAFT_1018913	16.5091	0.606849	8.48088	6.82606	0.000134216	0.00102714	Up
COCHEDRAFT_1149300	16.5091	0.606849	8.48088	6.82606	0.000134216	0.00102714	Up
COCHEDRAFT_1092826	16.5737	0.607415	8.48082	6.82642	0.000134216	0.00102714	Up
COCHEDRAFT_1179511	15.7803	0.600144	8.47513	6.81684	0.000134216	0.00102714	Up
COCHEDRAFT_72090	16.313	0.605158	8.47448	6.81969	0.000134216	0.00102714	Up
COCHEDRAFT_1180419	16.5385	0.607157	8.4742	6.8209	0.000134216	0.00102714	Up
COCHEDRAFT_1204224	16.4385	0.606329	8.46764	6.81501	0.000134216	0.00102714	Up
COCHEDRAFT_1130328	16.4709	0.606614	8.46759	6.81518	0.000134216	0.00102714	Up
COCHEDRAFT_1169395	16.6012	0.607746	8.46738	6.81585	0.000134216	0.00102714	Up
COCHEDRAFT_1190179	16.6012	0.607746	8.46738	6.81585	0.000134216	0.00102714	Up
COCHEDRAFT_1106432	16.2419	0.604629	8.46123	6.80862	0.000134216	0.00102714	Up
COCHEDRAFT_1087100	16.3063	0.605207	8.46111	6.80894	0.000134216	0.00102714	Up
COCHEDRAFT_1089322	16.4033	0.606068	8.46093	6.80942	0.000134216	0.00102714	Up
COCHEDRAFT_1102476	16.501	0.606923	8.46075	6.8099	0.000134216	0.00102714	Up
COCHEDRAFT_1202019	16.5337	0.607206	8.46068	6.81006	0.000134216	0.00102714	Up
COCHEDRAFT_1032165	16.5993	0.607771	8.46056	6.81039	0.000134216	0.00102714	Up
COCHEDRAFT_1223858	16.6322	0.608052	8.4605	6.81055	0.000134216	0.00102714	Up
COCHEDRAFT_105032	16.2064	0.604363	8.45452	6.80302	0.000134216	0.00102714	Up
COCHEDRAFT_1155079	16.2387	0.604653	8.45445	6.80317	0.000134216	0.00102714	Up
COCHEDRAFT_1024755	16.3033	0.605231	8.45431	6.80348	0.000134216	0.00102714	Up
COCHEDRAFT_1179741	16.3683	0.605807	8.45417	6.80378	0.000134216	0.00102714	Up
COCHEDRAFT_1020777	16.4989	0.606948	8.45388	6.80441	0.000134216	0.00102714	Up
COCHEDRAFT_1216011	16.6637	0.608357	8.45351	6.80519	0.000134216	0.00102714	Up
COCHEDRAFT_1157273	16.1066	0.603512	8.44792	6.79708	0.000134216	0.00102714	Up
COCHEDRAFT_1196007	16.1066	0.603512	8.44792	6.79708	0.000134216	0.00102714	Up
COCHEDRAFT_1124701	16.2682	0.604967	8.44751	6.79781	0.000134216	0.00102714	Up
COCHEDRAFT_1195858	16.6295	0.608101	8.44658	6.79946	0.000134216	0.00102714	Up
COCHEDRAFT_1195645	16.1682	0.604121	8.44084	6.79182	0.000134216	0.00102714	Up
COCHEDRAFT_1214660	16.2006	0.604412	8.44075	6.79196	0.000134216	0.00102714	Up
COCHEDRAFT_1186747	16.3639	0.605856	8.44027	6.79267	0.000134216	0.00102714	Up
COCHEDRAFT_1193158	16.4947	0.607022	8.43276	6.78757	0.000134216	0.00102714	Up
COCHEDRAFT_1136857	16.5613	0.607588	8.43254	6.78785	0.000134216	0.00102714	Up
COCHEDRAFT_1205599	16.2948	0.60533	8.42628	6.78106	0.000134216	0.00102714	Up
COCHEDRAFT_1018794	44.2852	9.21267	2.23173	8.13629	0.00013782	0.00105394	Up
COCHEDRAFT_1023134	36.0999	6.05939	2.92729	7.86172	0.000138731	0.00106012	Up
COCHEDRAFT_1018399	26.8564	2.90334	3.48164	7.46014	0.000149981	0.00114525	Up
COCHEDRAFT_1197317	30.2411	3.46355	3.64278	7.60497	0.000151925	0.00115924	Up
COCHEDRAFT_1127469	27.7665	2.90714	3.53473	7.50552	0.000163852	0.00124375	Up
COCHEDRAFT_1140735	17.2409	0.612243	8.58014	6.91031	0.000166842	0.00124375	Up
COCHEDRAFT_1093395	17.1782	0.611705	8.57992	6.90979	0.000166842	0.00124375	Up
COCHEDRAFT_1143782	17.4553	0.614153	8.56923	6.90269	0.000166842	0.00124375	Up
COCHEDRAFT_1228444	17.2954	0.612827	8.56875	6.90141	0.000166842	0.00124375	Up
COCHEDRAFT_110221	17.4844	0.614441	8.56339	6.89814	0.000166842	0.00124375	Up
COCHEDRAFT_1157479	17.3877	0.61365	8.56312	6.89738	0.000166842	0.00124375	Up
COCHEDRAFT_107373	17.3556	0.613385	8.56303	6.89713	0.000166842	0.00124375	Up
COCHEDRAFT_1088590	17.4168	0.613939	8.55722	6.8928	0.000166842	0.00124375	Up
COCHEDRAFT_1019032	17.3845	0.613675	8.55714	6.89255	0.000166842	0.00124375	Up
COCHEDRAFT_1102368	17.3201	0.613144	8.55698	6.89206	0.000166842	0.00124375	Up
COCHEDRAFT_1113866	17.288	0.612877	8.5569	6.89181	0.000166842	0.00124375	Up
COCHEDRAFT_1137299	17.1284	0.611535	8.5565	6.89058	0.000166842	0.00124375	Up
COCHEDRAFT_1129202	17.5116	0.614753	8.5514	6.88866	0.000166842	0.00124375	Up
COCHEDRAFT_1144791	17.479	0.614491	8.55132	6.88841	0.000166842	0.00124375	Up
COCHEDRAFT_1187374	17.414	0.613964	8.55118	6.88792	0.000166842	0.00124375	Up
COCHEDRAFT_1142958	17.0926	0.611289	8.55045	6.8855	0.000166842	0.00124375	Up
COCHEDRAFT_1227118	17.0607	0.611018	8.55038	6.88526	0.000166842	0.00124375	Up
COCHEDRAFT_1021008	16.9027	0.60965	8.55003	6.88407	0.000166842	0.00124375	Up
COCHEDRAFT_1207428	17.608	0.615562	8.54546	6.88445	0.000166842	0.00124375	Up
COCHEDRAFT_1098823	17.0568	0.611043	8.54436	6.88038	0.000166842	0.00124375	Up
COCHEDRAFT_1165022	17.0249	0.610771	8.5443	6.88015	0.000166842	0.00124375	Up
COCHEDRAFT_1175121	17.3766	0.61375	8.53883	6.87779	0.000166842	0.00124375	Up
COCHEDRAFT_67567	17.1496	0.61188	8.53844	6.87615	0.000166842	0.00124375	Up
COCHEDRAFT_1034885	17.4401	0.614303	8.53269	6.87324	0.000166842	0.00124375	Up
COCHEDRAFT_1159865	17.3091	0.613244	8.5325	6.87231	0.000166842	0.00124375	Up
COCHEDRAFT_1204887	17.2114	0.612442	8.53235	6.87162	0.000166842	0.00124375	Up
COCHEDRAFT_1163475	17.079	0.611389	8.52594	6.86569	0.000166842	0.00124375	Up
COCHEDRAFT_1228707	17.1088	0.611685	8.51968	6.86084	0.000166842	0.00124375	Up
COCHEDRAFT_1191876	17.2707	0.613053	8.5134	6.8568	0.000166842	0.00124375	Up
COCHEDRAFT_1141504	17.172	0.612249	8.51334	6.85615	0.000166842	0.00124375	Up
COCHEDRAFT_1114629	17.2694	0.613078	8.50691	6.8516	0.000166842	0.00124375	Up
COCHEDRAFT_1129204	70.8166	17.8338	2.09285	8.75219	0.000168912	0.00125828	Up
COCHEDRAFT_1023507	44.7925	9.21525	2.25489	8.15538	0.000170412	0.00126854	Up
COCHEDRAFT_1196602	15.6078	0.598696	8.45583	6.80018	0.000192066	0.00138577	Up
COCHEDRAFT_1166175	15.9194	0.601715	8.45515	6.80166	0.000192066	0.00138577	Up
COCHEDRAFT_1204163	15.784	0.600565	8.44195	6.79017	0.000192066	0.00138577	Up
COCHEDRAFT_32817	15.9748	0.602357	8.4414	6.79099	0.000192066	0.00138577	Up
COCHEDRAFT_33811	16.1035	0.603536	8.44103	6.79154	0.000192066	0.00138577	Up
COCHEDRAFT_1129005	15.5594	0.59846	8.43579	6.78374	0.000192066	0.00138577	Up
COCHEDRAFT_1206565	15.8114	0.60089	8.43499	6.78477	0.000192066	0.00138577	Up
COCHEDRAFT_1087426	15.9714	0.602382	8.43447	6.78542	0.000192066	0.00138577	Up
COCHEDRAFT_1149293	15.9714	0.602382	8.43447	6.78542	0.000192066	0.00138577	Up
COCHEDRAFT_1108565	16.0359	0.602973	8.43426	6.78569	0.000192066	0.00138577	Up
COCHEDRAFT_1022155	15.6486	0.599401	8.4286	6.77856	0.000192066	0.00138577	Up
COCHEDRAFT_1147128	15.712	0.600009	8.42838	6.77881	0.000192066	0.00138577	Up
COCHEDRAFT_31958	15.7756	0.600613	8.42815	6.77905	0.000192066	0.00138577	Up
COCHEDRAFT_1019799	15.8075	0.600914	8.42804	6.77917	0.000192066	0.00138577	Up
COCHEDRAFT_1215507	15.8395	0.601214	8.42792	6.7793	0.000192066	0.00138577	Up
COCHEDRAFT_1102023	15.9038	0.601811	8.42769	6.77955	0.000192066	0.00138577	Up
COCHEDRAFT_1127708	15.9683	0.602406	8.42746	6.7798	0.000192066	0.00138577	Up
COCHEDRAFT_1220192	15.9683	0.602406	8.42746	6.7798	0.000192066	0.00138577	Up
COCHEDRAFT_1067775	16.0655	0.603291	8.42711	6.78017	0.000192066	0.00138577	Up
COCHEDRAFT_1164816	15.6126	0.59912	8.42175	6.77283	0.000192066	0.00138577	Up
COCHEDRAFT_1221705	15.7719	0.600637	8.42113	6.77341	0.000192066	0.00138577	Up
COCHEDRAFT_1165014	15.804	0.600938	8.421	6.77352	0.000192066	0.00138577	Up
COCHEDRAFT_1083323	15.933	0.602133	8.42049	6.77399	0.000192066	0.00138577	Up
COCHEDRAFT_1193578	15.9654	0.60243	8.42036	6.77411	0.000192066	0.00138577	Up
COCHEDRAFT_1138627	15.9979	0.602726	8.42023	6.77423	0.000192066	0.00138577	Up
COCHEDRAFT_1128000	16.0305	0.603021	8.4201	6.77435	0.000192066	0.00138577	Up
COCHEDRAFT_1135220	15.5766	0.598838	8.41484	6.76705	0.000192066	0.00138577	Up
COCHEDRAFT_25975	15.7364	0.600359	8.41416	6.76759	0.000192066	0.00138577	Up
COCHEDRAFT_1099562	15.833	0.601262	8.41374	6.76792	0.000192066	0.00138577	Up
COCHEDRAFT_1100098	15.8979	0.60186	8.41346	6.76814	0.000192066	0.00138577	Up
COCHEDRAFT_1071837	15.6046	0.599168	8.40758	6.76143	0.000192066	0.00138577	Up
COCHEDRAFT_1189893	15.7654	0.600685	8.40682	6.76194	0.000192066	0.00138577	Up
COCHEDRAFT_1125785	16.1586	0.604243	8.40496	6.76319	0.000192066	0.00138577	Up
COCHEDRAFT_1022778	15.6978	0.600105	8.39987	6.75592	0.000192066	0.00138577	Up
COCHEDRAFT_1161557	15.7627	0.600709	8.39954	6.75611	0.000192066	0.00138577	Up
COCHEDRAFT_1138748	16.0249	0.603094	8.3982	6.75688	0.000192066	0.00138577	Up
COCHEDRAFT_1216031	15.7277	0.600431	8.39234	6.75013	0.000192066	0.00138577	Up
COCHEDRAFT_1201772	15.7603	0.600733	8.39216	6.75022	0.000192066	0.00138577	Up
COCHEDRAFT_1089976	15.8585	0.601634	8.39162	6.75049	0.000192066	0.00138577	Up
COCHEDRAFT_1045750	15.9906	0.602823	8.39089	6.75084	0.000192066	0.00138577	Up
COCHEDRAFT_1089801	15.8548	0.601707	8.36878	6.73235	0.000192066	0.00138577	Up
COCHEDRAFT_1177656	15.8548	0.601707	8.36878	6.73235	0.000192066	0.00138577	Up
COCHEDRAFT_1136693	25.8508	2.89818	3.46724	7.44587	0.000192579	0.00138577	Up
COCHEDRAFT_1022662	26.4882	2.90167	3.46422	7.44505	0.000192579	0.00138577	Up
COCHEDRAFT_1022365	26.3568	2.90102	3.462	7.44291	0.000192579	0.00138577	Up
COCHEDRAFT_1162967	26.4522	2.90156	3.45794	7.43986	0.000192579	0.00138577	Up
COCHEDRAFT_1189913	26.4142	2.90149	3.44576	7.42989	0.000192579	0.00138577	Up
COCHEDRAFT_1203454	26.4118	2.90157	3.43688	7.4227	0.000192579	0.00138577	Up
COCHEDRAFT_1130011	107.106	253.571	-1.2511	10.3286	0.000200221	0.00143976	Down
COCHEDRAFT_1143592	27.7255	2.90713	3.51833	7.49206	0.000208788	0.00150032	Up
COCHEDRAFT_1223426	28.2762	3.45374	3.57006	7.54161	0.000224587	0.00161161	Up
COCHEDRAFT_1169668	28.3279	3.45435	3.55132	7.5264	0.000224587	0.00161161	Up
COCHEDRAFT_1094167	37.1088	7.10403	2.41487	7.92528	0.000227515	0.0016315	Up
COCHEDRAFT_1023681	32.707	5.0137	2.78216	7.72656	0.000229272	0.00164072	Up
COCHEDRAFT_1145587	16.8937	0.6097	8.538	6.87431	0.00023466	0.00164072	Up
COCHEDRAFT_1177481	16.8304	0.609148	8.53789	6.87386	0.00023466	0.00164072	Up
COCHEDRAFT_1203691	16.7989	0.608871	8.53784	6.87363	0.00023466	0.00164072	Up
COCHEDRAFT_1111589	16.9856	0.610548	8.53203	6.87004	0.00023466	0.00164072	Up
COCHEDRAFT_1157214	16.9216	0.61	8.53194	6.86959	0.00023466	0.00164072	Up
COCHEDRAFT_1129199	16.7944	0.608896	8.53175	6.86869	0.00023466	0.00164072	Up
COCHEDRAFT_1192557	16.637	0.607499	8.53153	6.86759	0.00023466	0.00164072	Up
COCHEDRAFT_1120505	17.0144	0.610845	8.52586	6.86525	0.00023466	0.00164072	Up
COCHEDRAFT_1124187	16.9822	0.610572	8.52583	6.86503	0.00023466	0.00164072	Up
COCHEDRAFT_1159821	16.7585	0.608642	8.52557	6.8635	0.00023466	0.00164072	Up
COCHEDRAFT_1195167	17.0115	0.61087	8.51959	6.86019	0.00023466	0.00164072	Up
COCHEDRAFT_1229284	17.0115	0.61087	8.51959	6.86019	0.00023466	0.00164072	Up
COCHEDRAFT_1130620	16.9146	0.61005	8.5195	6.85955	0.00023466	0.00164072	Up
COCHEDRAFT_1142171	16.9146	0.61005	8.5195	6.85955	0.00023466	0.00164072	Up
COCHEDRAFT_1100727	16.8825	0.609774	8.51948	6.85933	0.00023466	0.00164072	Up
COCHEDRAFT_1221637	16.6909	0.608109	8.51931	6.85805	0.00023466	0.00164072	Up
COCHEDRAFT_116022	17.0088	0.610895	8.51324	6.85509	0.00023466	0.00164072	Up
COCHEDRAFT_1211308	16.9439	0.610349	8.51321	6.85466	0.00023466	0.00164072	Up
COCHEDRAFT_1209804	16.8792	0.609799	8.51317	6.85424	0.00023466	0.00164072	Up
COCHEDRAFT_1134948	16.7187	0.608413	8.51307	6.8532	0.00023466	0.00164072	Up
COCHEDRAFT_1020438	16.6868	0.608134	8.51305	6.85299	0.00023466	0.00164072	Up
COCHEDRAFT_1174655	16.6868	0.608134	8.51305	6.85299	0.00023466	0.00164072	Up
COCHEDRAFT_1124946	16.655	0.607854	8.51303	6.85279	0.00023466	0.00164072	Up
COCHEDRAFT_1088795	16.6232	0.607573	8.51302	6.85258	0.00023466	0.00164072	Up
COCHEDRAFT_1148074	16.4341	0.605872	8.5129	6.85135	0.00023466	0.00164072	Up
COCHEDRAFT_1024304	16.7151	0.608438	8.50674	6.84809	0.00023466	0.00164072	Up
COCHEDRAFT_1192060	16.6831	0.608159	8.50673	6.84789	0.00023466	0.00164072	Up
COCHEDRAFT_1022172	16.8412	0.609573	8.50034	6.84372	0.00023466	0.00164072	Up
COCHEDRAFT_1150589	16.7118	0.608463	8.50034	6.84293	0.00023466	0.00164072	Up
COCHEDRAFT_1109033	16.6121	0.607647	8.4939	6.83714	0.00023466	0.00164072	Up
COCHEDRAFT_1169114	16.6121	0.607647	8.4939	6.83714	0.00023466	0.00164072	Up
COCHEDRAFT_1149706	16.7412	0.608766	8.49386	6.83791	0.00023466	0.00164072	Up
COCHEDRAFT_1088150	16.9368	0.610423	8.4938	6.83908	0.00023466	0.00164072	Up
COCHEDRAFT_1179496	17.0684	0.611514	8.49376	6.83986	0.00023466	0.00164072	Up
COCHEDRAFT_1204466	17.0684	0.611514	8.49376	6.83986	0.00023466	0.00164072	Up
COCHEDRAFT_1181859	17.1345	0.612055	8.49374	6.84026	0.00023466	0.00164072	Up
COCHEDRAFT_1084786	96.3309	29.9755	1.66839	9.19227	0.000249658	0.00174441	Up
COCHEDRAFT_1222034	31.6002	5.00751	2.73578	7.68707	0.000269169	0.00185788	Up
COCHEDRAFT_1086590	15.4188	0.597296	8.41552	6.76651	0.000275043	0.00185788	Up
COCHEDRAFT_1205835	15.4502	0.597606	8.41538	6.76662	0.000275043	0.00185788	Up
COCHEDRAFT_1117608	15.1954	0.595124	8.40948	6.76013	0.000275043	0.00185788	Up
COCHEDRAFT_1220378	15.2886	0.59607	8.40905	6.76043	0.000275043	0.00185788	Up
COCHEDRAFT_1021491	15.5408	0.598555	8.40788	6.76123	0.000275043	0.00185788	Up
COCHEDRAFT_1222106	15.6333	0.599497	8.4002	6.75573	0.000275043	0.00185788	Up
COCHEDRAFT_1153334	15.2786	0.596117	8.39478	6.74893	0.000275043	0.00185788	Up
COCHEDRAFT_1130806	15.3419	0.596744	8.39444	6.7491	0.000275043	0.00185788	Up
COCHEDRAFT_1222620	15.4373	0.597677	8.39393	6.74935	0.000275043	0.00185788	Up
COCHEDRAFT_1148561	15.5013	0.598295	8.39358	6.74953	0.000275043	0.00185788	Up
COCHEDRAFT_12349	15.5979	0.599216	8.39305	6.74978	0.000275043	0.00185788	Up
COCHEDRAFT_1220653	15.6302	0.599521	8.39288	6.74987	0.000275043	0.00185788	Up
COCHEDRAFT_1180809	15.3696	0.597079	8.38697	6.74332	0.000275043	0.00185788	Up
COCHEDRAFT_1135604	15.498	0.598319	8.38622	6.74363	0.000275043	0.00185788	Up
COCHEDRAFT_1143357	15.6927	0.600153	8.38508	6.74411	0.000275043	0.00185788	Up
COCHEDRAFT_1149374	15.2701	0.596164	8.38017	6.73718	0.000275043	0.00185788	Up
COCHEDRAFT_1033387	15.302	0.596478	8.37997	6.73725	0.000275043	0.00185788	Up
COCHEDRAFT_90570	15.334	0.596791	8.37977	6.73732	0.000275043	0.00185788	Up
COCHEDRAFT_1091501	15.495	0.598343	8.37877	6.73767	0.000275043	0.00185788	Up
COCHEDRAFT_1023128	14.9812	0.593322	8.3746	6.73066	0.000275043	0.00185788	Up
COCHEDRAFT_1164820	15.1705	0.59524	8.37336	6.73103	0.000275043	0.00185788	Up
COCHEDRAFT_1197707	15.2343	0.595873	8.37294	6.73115	0.000275043	0.00185788	Up
COCHEDRAFT_1024625	15.2663	0.596187	8.37273	6.73121	0.000275043	0.00185788	Up
COCHEDRAFT_1180192	15.2663	0.596187	8.37273	6.73121	0.000275043	0.00185788	Up
COCHEDRAFT_16366	15.2984	0.596501	8.37251	6.73127	0.000275043	0.00185788	Up
COCHEDRAFT_1166626	15.4598	0.598058	8.37144	6.73159	0.000275043	0.00185788	Up
COCHEDRAFT_1192376	15.6231	0.599593	8.37035	6.7319	0.000275043	0.00185788	Up
COCHEDRAFT_1116839	15.1029	0.594628	8.36631	6.72491	0.000275043	0.00185788	Up
COCHEDRAFT_1140572	15.1347	0.594946	8.36609	6.72496	0.000275043	0.00185788	Up
COCHEDRAFT_1107629	15.2629	0.596211	8.36519	6.72518	0.000275043	0.00185788	Up
COCHEDRAFT_1136173	15.2951	0.596525	8.36496	6.72523	0.000275043	0.00185788	Up
COCHEDRAFT_1112145	15.4901	0.59839	8.36358	6.72556	0.000275043	0.00185788	Up
COCHEDRAFT_1186816	15.4901	0.59839	8.36358	6.72556	0.000275043	0.00185788	Up
COCHEDRAFT_1221379	15.2275	0.595919	8.35779	6.71903	0.000275043	0.00185788	Up
COCHEDRAFT_1103085	15.2922	0.596548	8.3573	6.71912	0.000275043	0.00185788	Up
COCHEDRAFT_1104738	15.2922	0.596548	8.3573	6.71912	0.000275043	0.00185788	Up
COCHEDRAFT_1196953	15.3247	0.596861	8.35706	6.71917	0.000275043	0.00185788	Up
COCHEDRAFT_1024538	15.6202	0.599641	8.35483	6.71958	0.000275043	0.00185788	Up
COCHEDRAFT_1179676	15.6202	0.599641	8.35483	6.71958	0.000275043	0.00185788	Up
COCHEDRAFT_1222748	15.3549	0.597197	8.34903	6.71301	0.000275043	0.00185788	Up
COCHEDRAFT_71601	15.3549	0.597197	8.34903	6.71301	0.000275043	0.00185788	Up
COCHEDRAFT_1185151	15.4206	0.597819	8.34851	6.71309	0.000275043	0.00185788	Up
COCHEDRAFT_1195106	15.4865	0.598438	8.34798	6.71316	0.000275043	0.00185788	Up
COCHEDRAFT_1179769	15.586	0.599359	8.34718	6.71328	0.000275043	0.00185788	Up
COCHEDRAFT_1022652	15.2547	0.596281	8.34197	6.70666	0.000275043	0.00185788	Up
COCHEDRAFT_1186228	15.3531	0.597221	8.34114	6.70674	0.000275043	0.00185788	Up
COCHEDRAFT_1186195	15.2527	0.596305	8.33402	6.70034	0.000275043	0.00185788	Up
COCHEDRAFT_1228750	15.2527	0.596305	8.33402	6.70034	0.000275043	0.00185788	Up
COCHEDRAFT_1225318	15.251	0.596328	8.32596	6.69396	0.000275043	0.00185788	Up
COCHEDRAFT_80408	15.249	0.596375	8.3095	6.68095	0.000275043	0.00185788	Up
COCHEDRAFT_1225924	25.5258	2.89692	3.42807	7.41312	0.000317543	0.00214357	Up
COCHEDRAFT_1157418	14.104	0.585483	8.18163	6.57087	0.000320481	0.00215498	Up
COCHEDRAFT_1190512	13.8032	0.582329	8.17773	6.56507	0.000320481	0.00215498	Up
COCHEDRAFT_1177641	13.8362	0.582686	8.17708	6.56486	0.000320481	0.00215498	Up
COCHEDRAFT_1181063	13.8694	0.583042	8.17643	6.56465	0.000320481	0.00215498	Up
COCHEDRAFT_1145254	13.8352	0.582706	8.16729	6.55718	0.000320481	0.00215498	Up
COCHEDRAFT_1172032	13.7673	0.582032	8.14868	6.542	0.000320481	0.00215498	Up
COCHEDRAFT_1145347	15.892	0.600973	8.49411	6.83286	0.000330198	0.00221888	Up
COCHEDRAFT_1176988	36.3242	7.0995	2.37368	7.89099	0.000333384	0.00223884	Up
COCHEDRAFT_18223	45.3272	11.2839	1.97009	8.20182	0.00035853	0.00240615	Up
COCHEDRAFT_1095535	27.3252	3.44881	3.50798	7.48879	0.000359455	0.00241079	Up
COCHEDRAFT_1086214	73.2233	175.82	-1.25941	9.74118	0.000363218	0.00243445	Down
COCHEDRAFT_30893	23.8179	71.4823	-1.65159	8.14239	0.000370671	0.0024828	Down
COCHEDRAFT_1228069	47.7081	9.94585	2.36538	8.2529	0.000380651	0.002548	Up
COCHEDRAFT_1142133	88.5774	206.542	-1.22641	10.0166	0.000381349	0.00255103	Down
COCHEDRAFT_1117159	14.8822	0.592374	8.36785	6.72454	0.000394089	0.00255541	Up
COCHEDRAFT_1186034	14.8145	0.591745	8.36085	6.71845	0.000394089	0.00255541	Up
COCHEDRAFT_1214926	14.9717	0.593368	8.35969	6.71867	0.000394089	0.00255541	Up
COCHEDRAFT_1092893	15.0352	0.594011	8.35922	6.71876	0.000394089	0.00255541	Up
COCHEDRAFT_1167958	14.5306	0.588786	8.3555	6.71208	0.000394089	0.00255541	Up
COCHEDRAFT_1035550	14.5918	0.589455	8.35503	6.71215	0.000394089	0.00255541	Up
COCHEDRAFT_1188050	14.5918	0.589455	8.35503	6.71215	0.000394089	0.00255541	Up
COCHEDRAFT_1202087	14.9675	0.593391	8.35209	6.71258	0.000394089	0.00255541	Up
COCHEDRAFT_1165572	15.0313	0.594035	8.35159	6.71265	0.000394089	0.00255541	Up
COCHEDRAFT_1139086	15.0954	0.594674	8.35109	6.71272	0.000394089	0.00255541	Up
COCHEDRAFT_1168890	15.1276	0.594993	8.35083	6.71276	0.000394089	0.00255541	Up
COCHEDRAFT_1032421	14.5241	0.588808	8.34802	6.70604	0.000394089	0.00255541	Up
COCHEDRAFT_1176468	14.6167	0.58981	8.34726	6.70612	0.000394089	0.00255541	Up
COCHEDRAFT_1221723	14.679	0.590474	8.34675	6.70617	0.000394089	0.00255541	Up
COCHEDRAFT_1066128	14.9636	0.593414	8.3444	6.70641	0.000394089	0.00255541	Up
COCHEDRAFT_1208380	15.1895	0.59565	8.34251	6.7066	0.000394089	0.00255541	Up
COCHEDRAFT_1126827	14.8321	0.592139	8.33772	6.7001	0.000394089	0.00255541	Up
COCHEDRAFT_1188655	14.9923	0.593759	8.33632	6.70019	0.000394089	0.00255541	Up
COCHEDRAFT_1187946	15.1545	0.595357	8.33489	6.70029	0.000394089	0.00255541	Up
COCHEDRAFT_1020092	14.5435	0.589187	8.33248	6.69375	0.000394089	0.00255541	Up
COCHEDRAFT_1221157	14.5748	0.589521	8.3322	6.69376	0.000394089	0.00255541	Up
COCHEDRAFT_1162893	14.6376	0.590187	8.33162	6.69378	0.000394089	0.00255541	Up
COCHEDRAFT_1088202	14.8282	0.592162	8.32988	6.69383	0.000394089	0.00255541	Up
COCHEDRAFT_1167367	14.8924	0.592813	8.32929	6.69385	0.000394089	0.00255541	Up
COCHEDRAFT_1143272	14.9893	0.593783	8.3284	6.69388	0.000394089	0.00255541	Up
COCHEDRAFT_1223466	15.1523	0.59538	8.32688	6.69393	0.000394089	0.00255541	Up
COCHEDRAFT_1131468	14.6649	0.590541	8.32348	6.68749	0.000394089	0.00255541	Up
COCHEDRAFT_1192163	14.7606	0.59153	8.32256	6.68749	0.000394089	0.00255541	Up
COCHEDRAFT_1226106	14.7606	0.59153	8.32256	6.68749	0.000394089	0.00255541	Up
COCHEDRAFT_1140250	14.8248	0.592185	8.32194	6.68749	0.000394089	0.00255541	Up
COCHEDRAFT_1225891	14.857	0.592511	8.32163	6.68749	0.000394089	0.00255541	Up
COCHEDRAFT_1199047	14.7571	0.591553	8.31454	6.68109	0.000394089	0.00255541	Up
COCHEDRAFT_1224568	14.7571	0.591553	8.31454	6.68109	0.000394089	0.00255541	Up
COCHEDRAFT_1021052	14.8541	0.592534	8.31356	6.68106	0.000394089	0.00255541	Up
COCHEDRAFT_1022326	14.9517	0.593506	8.31256	6.68104	0.000394089	0.00255541	Up
COCHEDRAFT_1205888	14.7217	0.591247	8.30676	6.67464	0.000394089	0.00255541	Up
COCHEDRAFT_1222638	14.7217	0.591247	8.30676	6.67464	0.000394089	0.00255541	Up
COCHEDRAFT_1229202	14.7217	0.591247	8.30676	6.67464	0.000394089	0.00255541	Up
COCHEDRAFT_1091478	14.8189	0.592231	8.30573	6.67458	0.000394089	0.00255541	Up
COCHEDRAFT_1104621	14.8189	0.592231	8.30573	6.67458	0.000394089	0.00255541	Up
COCHEDRAFT_1194022	14.8189	0.592231	8.30573	6.67458	0.000394089	0.00255541	Up
COCHEDRAFT_1186573	14.9169	0.593206	8.30468	6.67452	0.000394089	0.00255541	Up
COCHEDRAFT_1177718	14.7839	0.591926	8.29782	6.66804	0.000394089	0.00255541	Up
COCHEDRAFT_1175465	14.915	0.593229	8.29635	6.66792	0.000394089	0.00255541	Up
COCHEDRAFT_1216642	14.8475	0.592602	8.28867	6.66132	0.000394089	0.00255541	Up
COCHEDRAFT_1199613	14.9136	0.593252	8.28789	6.66124	0.000394089	0.00255541	Up
COCHEDRAFT_1197313	14.7787	0.591995	8.27233	6.64787	0.000394089	0.00255541	Up
COCHEDRAFT_1179808	14.9121	0.593298	8.27061	6.64762	0.000394089	0.00255541	Up
COCHEDRAFT_1207741	14.8452	0.592717	8.24469	6.62673	0.000394089	0.00255541	Up
COCHEDRAFT_100154	41.7572	7.84318	2.56443	8.05751	0.000394813	0.00255851	Up
COCHEDRAFT_1222002	35.695	7.09509	2.35725	7.87685	0.000403502	0.00261318	Up
COCHEDRAFT_1186028	24.2148	2.88963	3.38305	7.37276	0.00040773	0.00263727	Up
COCHEDRAFT_1164235	25.0005	2.89474	3.35779	7.35479	0.00040773	0.00263727	Up
COCHEDRAFT_1197682	44.0719	11.2075	2.20821	8.14073	0.000412006	0.00266326	Up
COCHEDRAFT_1141209	30.2904	4.99963	2.67563	7.63594	0.00041471	0.00267907	Up
COCHEDRAFT_1208056	39.9528	9.1854	2.08302	8.01269	0.000447884	0.00289157	Up
COCHEDRAFT_1169897	13.7395	0.581591	8.18858	6.57301	0.000468868	0.00294806	Up
COCHEDRAFT_1218436	13.7395	0.581591	8.18858	6.57301	0.000468868	0.00294806	Up
COCHEDRAFT_1196222	13.4138	0.577961	8.18531	6.5675	0.000468868	0.00294806	Up
COCHEDRAFT_1021751	13.4457	0.578331	8.1847	6.5673	0.000468868	0.00294806	Up
COCHEDRAFT_1153776	13.4778	0.5787	8.18408	6.5671	0.000468868	0.00294806	Up
COCHEDRAFT_1212357	13.5099	0.579067	8.18346	6.5669	0.000468868	0.00294806	Up
COCHEDRAFT_1166529	13.5421	0.579434	8.18283	6.5667	0.000468868	0.00294806	Up
COCHEDRAFT_1019320	13.5744	0.5798	8.18221	6.5665	0.000468868	0.00294806	Up
COCHEDRAFT_1027469	13.6068	0.580164	8.18158	6.5663	0.000468868	0.00294806	Up
COCHEDRAFT_1188506	13.6068	0.580164	8.18158	6.5663	0.000468868	0.00294806	Up
COCHEDRAFT_1155956	13.1253	0.574599	8.18152	6.56191	0.000468868	0.00294806	Up
COCHEDRAFT_1135891	13.1565	0.574979	8.18091	6.5617	0.000468868	0.00294806	Up
COCHEDRAFT_1140256	13.7046	0.581251	8.17967	6.56569	0.000468868	0.00294806	Up
COCHEDRAFT_1141970	13.7373	0.581611	8.17903	6.56548	0.000468868	0.00294806	Up
COCHEDRAFT_1083309	13.3142	0.576863	8.17778	6.56066	0.000468868	0.00294806	Up
COCHEDRAFT_1087640	13.346	0.577236	8.17715	6.56045	0.000468868	0.00294806	Up
COCHEDRAFT_1142215	13.378	0.577609	8.17651	6.56023	0.000468868	0.00294806	Up
COCHEDRAFT_1174731	13.4422	0.57835	8.17523	6.55981	0.000468868	0.00294806	Up
COCHEDRAFT_1024607	13.5067	0.579087	8.17394	6.55938	0.000468868	0.00294806	Up
COCHEDRAFT_1187580	13.6042	0.580184	8.17198	6.55873	0.000468868	0.00294806	Up
COCHEDRAFT_1215282	13.7026	0.581271	8.16999	6.55807	0.000468868	0.00294806	Up
COCHEDRAFT_1190119	13.2783	0.576507	8.16894	6.55334	0.000468868	0.00294806	Up
COCHEDRAFT_1163191	13.3744	0.577628	8.16696	6.55266	0.000468868	0.00294806	Up
COCHEDRAFT_1184801	13.3744	0.577628	8.16696	6.55266	0.000468868	0.00294806	Up
COCHEDRAFT_1027859	13.4715	0.578739	8.16495	6.55198	0.000468868	0.00294806	Up
COCHEDRAFT_1203300	13.4715	0.578739	8.16495	6.55198	0.000468868	0.00294806	Up
COCHEDRAFT_1204586	13.4715	0.578739	8.16495	6.55198	0.000468868	0.00294806	Up
COCHEDRAFT_1171303	13.6351	0.580568	8.16154	6.55082	0.000468868	0.00294806	Up
COCHEDRAFT_1127956	13.7012	0.581292	8.16015	6.55034	0.000468868	0.00294806	Up
COCHEDRAFT_1030462	13.3067	0.576901	8.15862	6.54548	0.000468868	0.00294806	Up
COCHEDRAFT_1023550	13.3713	0.577647	8.15724	6.54499	0.000468868	0.00294806	Up
COCHEDRAFT_1022516	13.4038	0.578019	8.15655	6.54475	0.000468868	0.00294806	Up
COCHEDRAFT_1090393	13.469	0.578758	8.15515	6.54426	0.000468868	0.00294806	Up
COCHEDRAFT_1200267	13.5017	0.579126	8.15444	6.54401	0.000468868	0.00294806	Up
COCHEDRAFT_1221297	13.3361	0.577294	8.14809	6.53747	0.000468868	0.00294806	Up
COCHEDRAFT_1211243	13.467	0.578778	8.14519	6.53643	0.000468868	0.00294806	Up
COCHEDRAFT_1176021	13.533	0.579513	8.14371	6.5359	0.000468868	0.00294806	Up
COCHEDRAFT_1127266	13.3665	0.577686	8.13733	6.52932	0.000468868	0.00294806	Up
COCHEDRAFT_1195526	13.3665	0.577686	8.13733	6.52932	0.000468868	0.00294806	Up
COCHEDRAFT_1104668	13.4324	0.578428	8.13582	6.52876	0.000468868	0.00294806	Up
COCHEDRAFT_1136878	13.4324	0.578428	8.13582	6.52876	0.000468868	0.00294806	Up
COCHEDRAFT_1187679	13.4312	0.578447	8.12555	6.52072	0.000468868	0.00294806	Up
COCHEDRAFT_1087744	13.4306	0.578467	8.11509	6.51256	0.000468868	0.00294806	Up
COCHEDRAFT_1195264	38.6311	103.392	-1.39426	8.80977	0.00047694	0.002997	Down
COCHEDRAFT_1024341	35.2752	7.0929	2.32237	7.84821	0.000488298	0.00306651	Up
ENSRNAG049949405	0	14.9016	-8.48362	3.68601	0.000489065	0.00306947	Down
COCHEDRAFT_1018426	23.8605	2.8885	3.2997	7.30434	0.000494587	0.00310037	Up
COCHEDRAFT_1201345	23.6896	2.88763	3.27937	7.28744	0.000494587	0.00310037	Up
COCHEDRAFT_1125870	24.264	2.89014	3.37167	7.36368	0.000523466	0.00327941	Up
COCHEDRAFT_1166992	70.9194	23.8883	1.47093	8.80673	0.000545056	0.00339134	Up
COCHEDRAFT_1181346	14.3147	0.586863	8.31899	6.68123	0.000564896	0.00339134	Up
COCHEDRAFT_1116522	14.629	0.590232	8.31584	6.68113	0.000564896	0.00339134	Up
COCHEDRAFT_58565	14.2779	0.586542	8.31143	6.67491	0.000564896	0.00339134	Up
COCHEDRAFT_67241	14.3715	0.587566	8.31045	6.67485	0.000564896	0.00339134	Up
COCHEDRAFT_1192217	14.4977	0.588918	8.30913	6.67477	0.000564896	0.00339134	Up
COCHEDRAFT_1176294	14.5294	0.589254	8.30879	6.67476	0.000564896	0.00339134	Up
COCHEDRAFT_1131471	14.6573	0.590586	8.30744	6.67468	0.000564896	0.00339134	Up
COCHEDRAFT_1110637	13.9351	0.582731	8.30715	6.66881	0.000564896	0.00339134	Up
COCHEDRAFT_1222749	14.0257	0.583789	8.30616	6.66873	0.000564896	0.00339134	Up
COCHEDRAFT_1172544	14.0867	0.584489	8.30549	6.66867	0.000564896	0.00339134	Up
COCHEDRAFT_1192092	14.2413	0.58622	8.30381	6.66853	0.000564896	0.00339134	Up
COCHEDRAFT_1136012	14.4936	0.58894	8.30104	6.6683	0.000564896	0.00339134	Up
COCHEDRAFT_1025345	14.5255	0.589276	8.30068	6.66827	0.000564896	0.00339134	Up
COCHEDRAFT_1193900	14.6541	0.590609	8.29926	6.66816	0.000564896	0.00339134	Up
COCHEDRAFT_1168813	14.2047	0.585897	8.29611	6.6621	0.000564896	0.00339134	Up
COCHEDRAFT_1094852	14.2989	0.586928	8.29503	6.66199	0.000564896	0.00339134	Up
COCHEDRAFT_1100498	14.3305	0.587269	8.29467	6.66195	0.000564896	0.00339134	Up
COCHEDRAFT_1163486	14.3622	0.58761	8.2943	6.66191	0.000564896	0.00339134	Up
COCHEDRAFT_1211825	14.394	0.587949	8.29394	6.66187	0.000564896	0.00339134	Up
COCHEDRAFT_1191529	14.4258	0.588288	8.29357	6.66183	0.000564896	0.00339134	Up
COCHEDRAFT_1139430	14.4898	0.588962	8.29283	6.66176	0.000564896	0.00339134	Up
COCHEDRAFT_1192455	14.5219	0.589298	8.29246	6.66172	0.000564896	0.00339134	Up
COCHEDRAFT_1195821	14.6188	0.590299	8.29134	6.6616	0.000564896	0.00339134	Up
COCHEDRAFT_1029329	14.0436	0.584181	8.28982	6.65581	0.000564896	0.00339134	Up
COCHEDRAFT_21046	14.1057	0.584879	8.28908	6.65571	0.000564896	0.00339134	Up
COCHEDRAFT_1195976	14.2312	0.586263	8.28758	6.65552	0.000564896	0.00339134	Up
COCHEDRAFT_1177888	14.2945	0.58695	8.28682	6.65543	0.000564896	0.00339134	Up
COCHEDRAFT_1224398	14.2945	0.58695	8.28682	6.65543	0.000564896	0.00339134	Up
COCHEDRAFT_1091591	14.3581	0.587632	8.28606	6.65533	0.000564896	0.00339134	Up
COCHEDRAFT_1116401	14.3581	0.587632	8.28606	6.65533	0.000564896	0.00339134	Up
COCHEDRAFT_1125467	14.3901	0.587971	8.28568	6.65528	0.000564896	0.00339134	Up
COCHEDRAFT_1110541	14.4221	0.58831	8.28529	6.65523	0.000564896	0.00339134	Up
COCHEDRAFT_1031181	14.4543	0.588648	8.2849	6.65518	0.000564896	0.00339134	Up
COCHEDRAFT_1136925	14.4865	0.588984	8.28451	6.65513	0.000564896	0.00339134	Up
COCHEDRAFT_1225151	14.5188	0.58932	8.28412	6.65508	0.000564896	0.00339134	Up
COCHEDRAFT_1024505	14.5511	0.589655	8.28373	6.65503	0.000564896	0.00339134	Up
COCHEDRAFT_1022504	13.9449	0.583147	8.2828	6.64942	0.000564896	0.00339134	Up
COCHEDRAFT_1091374	14.6487	0.590654	8.28255	6.65488	0.000564896	0.00339134	Up
COCHEDRAFT_1126890	14.6487	0.590654	8.28255	6.65488	0.000564896	0.00339134	Up
COCHEDRAFT_1021108	14.6814	0.590985	8.28215	6.65483	0.000564896	0.00339134	Up
COCHEDRAFT_1128410	14.7471	0.591644	8.28135	6.65473	0.000564896	0.00339134	Up
COCHEDRAFT_1175046	14.0692	0.584552	8.28126	6.64919	0.000564896	0.00339134	Up
COCHEDRAFT_1137232	14.1634	0.585595	8.28009	6.64902	0.000564896	0.00339134	Up
COCHEDRAFT_1111069	14.1951	0.58594	8.27969	6.64896	0.000564896	0.00339134	Up
COCHEDRAFT_1167138	14.1951	0.58594	8.27969	6.64896	0.000564896	0.00339134	Up
COCHEDRAFT_1127235	14.2904	0.586971	8.2785	6.64878	0.000564896	0.00339134	Up
COCHEDRAFT_1180923	14.2904	0.586971	8.2785	6.64878	0.000564896	0.00339134	Up
COCHEDRAFT_1123524	14.3224	0.587313	8.2781	6.64872	0.000564896	0.00339134	Up
COCHEDRAFT_1159066	14.6138	0.590344	8.27443	6.64818	0.000564896	0.00339134	Up
COCHEDRAFT_1130732	14.1273	0.585269	8.27214	6.64241	0.000564896	0.00339134	Up
COCHEDRAFT_1136589	14.2227	0.586306	8.2709	6.6422	0.000564896	0.00339134	Up
COCHEDRAFT_1200328	14.3189	0.587335	8.26965	6.64199	0.000564896	0.00339134	Up
COCHEDRAFT_1227699	14.3511	0.587675	8.26922	6.64192	0.000564896	0.00339134	Up
COCHEDRAFT_1146018	14.3834	0.588015	8.2688	6.64185	0.000564896	0.00339134	Up
COCHEDRAFT_1147278	14.3834	0.588015	8.2688	6.64185	0.000564896	0.00339134	Up
COCHEDRAFT_1092452	14.6781	0.59103	8.26491	6.6412	0.000564896	0.00339134	Up
COCHEDRAFT_1142581	14.2191	0.586328	8.26238	6.63542	0.000564896	0.00339134	Up
COCHEDRAFT_1228331	14.2512	0.586672	8.26195	6.63533	0.000564896	0.00339134	Up
COCHEDRAFT_1132798	14.2835	0.587015	8.26151	6.63525	0.000564896	0.00339134	Up
COCHEDRAFT_1018826	14.3158	0.587357	8.26107	6.63517	0.000564896	0.00339134	Up
COCHEDRAFT_1089020	14.3807	0.588037	8.26018	6.63501	0.000564896	0.00339134	Up
COCHEDRAFT_1179920	14.446	0.588714	8.25929	6.63484	0.000564896	0.00339134	Up
COCHEDRAFT_1174083	14.5115	0.589387	8.25838	6.63467	0.000564896	0.00339134	Up
COCHEDRAFT_1140269	14.5775	0.590056	8.25747	6.63451	0.000564896	0.00339134	Up
COCHEDRAFT_1020311	14.2806	0.587036	8.25282	6.62836	0.000564896	0.00339134	Up
COCHEDRAFT_1177462	14.3457	0.587719	8.2519	6.62817	0.000564896	0.00339134	Up
COCHEDRAFT_1033354	14.5431	0.589744	8.24907	6.6276	0.000564896	0.00339134	Up
COCHEDRAFT_1190359	14.3765	0.588081	8.24255	6.62106	0.000564896	0.00339134	Up
COCHEDRAFT_1186336	14.6091	0.590434	8.23907	6.62031	0.000564896	0.00339134	Up
COCHEDRAFT_1116471	14.3407	0.587785	8.22492	6.60689	0.000564896	0.00339134	Up
COCHEDRAFT_1200669	14.306	0.587488	8.20681	6.59238	0.000564896	0.00339134	Up
COCHEDRAFT_1176605	34.2586	7.0864	2.26012	7.79678	0.000577646	0.00346588	Up
COCHEDRAFT_1133339	28.7109	4.98916	2.59851	7.57039	0.000619092	0.0037124	Up
COCHEDRAFT_1182516	29.6138	4.99547	2.63382	7.60087	0.000638556	0.00382469	Up
COCHEDRAFT_1100905	29.5797	4.99527	2.63086	7.59842	0.000638556	0.00382469	Up
COCHEDRAFT_1200391	24.1075	2.88963	3.33739	7.33548	0.000671923	0.00399317	Up
COCHEDRAFT_1127302	24.0727	2.88946	3.33356	7.33227	0.000671923	0.00399317	Up
COCHEDRAFT_1208597	1.07211	15.4876	-3.84091	4.64327	0.000683214	0.00399317	Down
COCHEDRAFT_1126580	13.0575	0.573853	8.17345	6.5549	0.000686338	0.00399317	Up
COCHEDRAFT_1024553	13.12	0.574617	8.17218	6.55446	0.000686338	0.00399317	Up
COCHEDRAFT_1221023	13.1515	0.574997	8.17154	6.55424	0.000686338	0.00399317	Up
COCHEDRAFT_1100603	12.7441	0.569978	8.17048	6.54969	0.000686338	0.00399317	Up
COCHEDRAFT_1158038	13.0209	0.573487	8.16467	6.54762	0.000686338	0.00399317	Up
COCHEDRAFT_1023617	13.2425	0.57615	8.15999	6.54596	0.000686338	0.00399317	Up
COCHEDRAFT_1093232	12.9844	0.573119	8.1558	6.54026	0.000686338	0.00399317	Up
COCHEDRAFT_1136087	12.9844	0.573119	8.1558	6.54026	0.000686338	0.00399317	Up
COCHEDRAFT_1189162	13.0159	0.573504	8.15511	6.54001	0.000686338	0.00399317	Up
COCHEDRAFT_1223688	13.0791	0.574271	8.15374	6.53951	0.000686338	0.00399317	Up
COCHEDRAFT_1225276	12.8228	0.571192	8.14962	6.53387	0.000686338	0.00399317	Up
COCHEDRAFT_1125427	12.9796	0.573137	8.14611	6.53256	0.000686338	0.00399317	Up
COCHEDRAFT_1176743	12.9796	0.573137	8.14611	6.53256	0.000686338	0.00399317	Up
COCHEDRAFT_1196540	12.9796	0.573137	8.14611	6.53256	0.000686338	0.00399317	Up
COCHEDRAFT_1156369	13.0113	0.573522	8.1454	6.5323	0.000686338	0.00399317	Up
COCHEDRAFT_1188535	12.6316	0.568835	8.1442	6.52778	0.000686338	0.00399317	Up
COCHEDRAFT_1196273	13.2036	0.57581	8.14105	6.53069	0.000686338	0.00399317	Up
COCHEDRAFT_33389	13.2036	0.57581	8.14105	6.53069	0.000686338	0.00399317	Up
COCHEDRAFT_1176307	12.8174	0.571209	8.13993	6.52615	0.000686338	0.00399317	Up
COCHEDRAFT_1163398	12.8487	0.571601	8.1392	6.52587	0.000686338	0.00399317	Up
COCHEDRAFT_1110585	12.8802	0.571991	8.13847	6.52559	0.000686338	0.00399317	Up
COCHEDRAFT_1022301	12.9118	0.57238	8.13774	6.52532	0.000686338	0.00399317	Up
COCHEDRAFT_1021746	12.6871	0.569648	8.13305	6.51948	0.000686338	0.00399317	Up
COCHEDRAFT_1174028	13.1359	0.575071	8.13252	6.52334	0.000686338	0.00399317	Up
COCHEDRAFT_1213878	13.1359	0.575071	8.13252	6.52334	0.000686338	0.00399317	Up
COCHEDRAFT_1176662	13.1683	0.57545	8.13176	6.52305	0.000686338	0.00399317	Up
COCHEDRAFT_1205104	13.2334	0.576206	8.13023	6.52248	0.000686338	0.00399317	Up
COCHEDRAFT_1146903	12.844	0.571618	8.12932	6.51803	0.000686338	0.00399317	Up
COCHEDRAFT_1122956	12.9715	0.573172	8.12626	6.51684	0.000686338	0.00399317	Up
COCHEDRAFT_1184161	12.9715	0.573172	8.12626	6.51684	0.000686338	0.00399317	Up
COCHEDRAFT_1132482	12.7131	0.570061	8.12238	6.5113	0.000686338	0.00399317	Up
COCHEDRAFT_1198593	13.1332	0.575089	8.12236	6.51534	0.000686338	0.00399317	Up
COCHEDRAFT_1222080	12.7446	0.570456	8.12161	6.51099	0.000686338	0.00399317	Up
COCHEDRAFT_119648	12.7762	0.57085	8.12083	6.51069	0.000686338	0.00399317	Up
COCHEDRAFT_1202292	12.7762	0.57085	8.12083	6.51069	0.000686338	0.00399317	Up
COCHEDRAFT_1176577	13.2643	0.576602	8.11917	6.51412	0.000686338	0.00399317	Up
COCHEDRAFT_1227478	13.2643	0.576602	8.11917	6.51412	0.000686338	0.00399317	Up
COCHEDRAFT_62562	12.9037	0.572415	8.11769	6.50944	0.000686338	0.00399317	Up
COCHEDRAFT_1212222	13.1309	0.575107	8.11203	6.50722	0.000686338	0.00399317	Up
COCHEDRAFT_1022318	11.6788	0.555906	8.10923	6.49068	0.000686338	0.00399317	Up
COCHEDRAFT_1134913	12.9328	0.57282	8.10658	6.50101	0.000686338	0.00399317	Up
COCHEDRAFT_1166562	13.1623	0.575506	8.10065	6.49865	0.000686338	0.00399317	Up
COCHEDRAFT_1083292	13.2288	0.576263	8.09892	6.49796	0.000686338	0.00399317	Up
COCHEDRAFT_1020782	12.8651	0.57206	8.0978	6.49346	0.000686338	0.00399317	Up
COCHEDRAFT_1093351	12.9302	0.572838	8.09608	6.49276	0.000686338	0.00399317	Up
COCHEDRAFT_1020897	13.1274	0.575163	8.07991	6.48214	0.000686338	0.00399317	Up
COCHEDRAFT_1113339	12.8581	0.572129	8.0542	6.45936	0.000686338	0.00399317	Up
COCHEDRAFT_1147119	12.9252	0.572909	8.05218	6.4585	0.000686338	0.00399317	Up
COCHEDRAFT_1137242	14.0014	0.583872	8.27377	6.64268	0.000809935	0.00455127	Up
COCHEDRAFT_1120534	13.6261	0.579602	8.27036	6.63691	0.000809935	0.00455127	Up
COCHEDRAFT_1214662	13.8712	0.582479	8.26708	6.63629	0.000809935	0.00455127	Up
COCHEDRAFT_1204310	13.9336	0.583188	8.26624	6.63614	0.000809935	0.00455127	Up
COCHEDRAFT_1136384	14.155	0.585637	8.26325	6.63558	0.000809935	0.00455127	Up
COCHEDRAFT_1221201	14.155	0.585637	8.26325	6.63558	0.000809935	0.00455127	Up
COCHEDRAFT_1021799	13.9286	0.583209	8.25778	6.62937	0.000809935	0.00455127	Up
COCHEDRAFT_1223889	13.3712	0.576693	8.25722	6.6243	0.000809935	0.00455127	Up
COCHEDRAFT_1094560	14.1193	0.585312	8.25511	6.62882	0.000809935	0.00455127	Up
COCHEDRAFT_1195847	14.1193	0.585312	8.25511	6.62882	0.000809935	0.00455127	Up
COCHEDRAFT_1183227	13.5815	0.579277	8.25417	6.62362	0.000809935	0.00455127	Up
COCHEDRAFT_1018483	13.7046	0.580729	8.25239	6.62322	0.000809935	0.00455127	Up
COCHEDRAFT_1146945	13.7046	0.580729	8.25239	6.62322	0.000809935	0.00455127	Up
COCHEDRAFT_1135347	13.8609	0.582521	8.25013	6.62272	0.000809935	0.00455127	Up
COCHEDRAFT_1023103	13.9241	0.58323	8.24921	6.62252	0.000809935	0.00455127	Up
COCHEDRAFT_1174841	13.9558	0.583583	8.24875	6.62242	0.000809935	0.00455127	Up
COCHEDRAFT_1220840	13.9558	0.583583	8.24875	6.62242	0.000809935	0.00455127	Up
COCHEDRAFT_1226951	13.9876	0.583935	8.24828	6.62232	0.000809935	0.00455127	Up
COCHEDRAFT_1220167	14.0196	0.584286	8.24781	6.62221	0.000809935	0.00455127	Up
COCHEDRAFT_1103429	14.0516	0.584636	8.24735	6.62211	0.000809935	0.00455127	Up
COCHEDRAFT_1105273	14.1481	0.58568	8.24593	6.6218	0.000809935	0.00455127	Up
COCHEDRAFT_1070239	14.1805	0.586026	8.24545	6.6217	0.000809935	0.00455127	Up
COCHEDRAFT_1189698	14.2455	0.586715	8.24449	6.62149	0.000809935	0.00455127	Up
COCHEDRAFT_1173133	13.8247	0.582185	8.24195	6.61593	0.000809935	0.00455127	Up
COCHEDRAFT_1022954	13.8563	0.582541	8.24147	6.61581	0.000809935	0.00455127	Up
COCHEDRAFT_1209290	13.9518	0.583604	8.24002	6.61547	0.000809935	0.00455127	Up
COCHEDRAFT_1134400	13.385	0.577103	8.23997	6.61065	0.000809935	0.00455127	Up
COCHEDRAFT_29323	13.9839	0.583956	8.23954	6.61536	0.000809935	0.00455127	Up
COCHEDRAFT_1116841	14.016	0.584307	8.23905	6.61524	0.000809935	0.00455127	Up
COCHEDRAFT_1194931	14.016	0.584307	8.23905	6.61524	0.000809935	0.00455127	Up
COCHEDRAFT_1193140	14.2432	0.586737	8.23557	6.61443	0.000809935	0.00455127	Up
COCHEDRAFT_15041	13.6938	0.580769	8.23517	6.60944	0.000809935	0.00455127	Up
COCHEDRAFT_1131043	13.7253	0.58113	8.23467	6.60931	0.000809935	0.00455127	Up
COCHEDRAFT_1022035	13.8203	0.582205	8.23319	6.60894	0.000809935	0.00455127	Up
COCHEDRAFT_1179059	13.8522	0.582562	8.23269	6.60881	0.000809935	0.00455127	Up
COCHEDRAFT_1195698	13.8841	0.582917	8.23218	6.60869	0.000809935	0.00455127	Up
COCHEDRAFT_1021452	13.9162	0.583271	8.23168	6.60856	0.000809935	0.00455127	Up
COCHEDRAFT_1184172	13.9162	0.583271	8.23168	6.60856	0.000809935	0.00455127	Up
COCHEDRAFT_68294	13.9162	0.583271	8.23168	6.60856	0.000809935	0.00455127	Up
COCHEDRAFT_1167244	14.1102	0.585376	8.22861	6.6078	0.000809935	0.00455127	Up
COCHEDRAFT_1222495	14.1102	0.585376	8.22861	6.6078	0.000809935	0.00455127	Up
COCHEDRAFT_1171210	14.1756	0.586069	8.22757	6.60754	0.000809935	0.00455127	Up
COCHEDRAFT_1018623	13.6261	0.580064	8.22738	6.60268	0.000809935	0.00455127	Up
COCHEDRAFT_1019537	13.6575	0.580427	8.22687	6.60255	0.000809935	0.00455127	Up
COCHEDRAFT_1023626	13.6891	0.580789	8.22636	6.60241	0.000809935	0.00455127	Up
COCHEDRAFT_1195504	13.6891	0.580789	8.22636	6.60241	0.000809935	0.00455127	Up
COCHEDRAFT_1168041	13.8164	0.582226	8.22429	6.60187	0.000809935	0.00455127	Up
COCHEDRAFT_1169209	13.8164	0.582226	8.22429	6.60187	0.000809935	0.00455127	Up
COCHEDRAFT_1210353	13.9451	0.583646	8.22219	6.60131	0.000809935	0.00455127	Up
COCHEDRAFT_96896	13.9775	0.583998	8.22166	6.60117	0.000809935	0.00455127	Up
COCHEDRAFT_1180541	14.01	0.584349	8.22112	6.60103	0.000809935	0.00455127	Up
COCHEDRAFT_1224434	14.2069	0.586436	8.21787	6.60018	0.000809935	0.00455127	Up
COCHEDRAFT_1199929	13.7167	0.58117	8.21689	6.59515	0.000809935	0.00455127	Up
COCHEDRAFT_1025729	13.9424	0.583667	8.21307	6.59409	0.000809935	0.00455127	Up
COCHEDRAFT_1088702	14.1063	0.585419	8.21026	6.59332	0.000809935	0.00455127	Up
COCHEDRAFT_1172034	13.7774	0.581909	8.20667	6.5876	0.000809935	0.00455127	Up
COCHEDRAFT_1137463	13.8422	0.582624	8.20553	6.58727	0.000809935	0.00455127	Up
COCHEDRAFT_1023446	13.9074	0.583334	8.20438	6.58694	0.000809935	0.00455127	Up
COCHEDRAFT_1137913	13.9074	0.583334	8.20438	6.58694	0.000809935	0.00455127	Up
COCHEDRAFT_1204199	13.9074	0.583334	8.20438	6.58694	0.000809935	0.00455127	Up
COCHEDRAFT_1187484	14.2051	0.586479	8.19908	6.58543	0.000809935	0.00455127	Up
COCHEDRAFT_1102934	13.9053	0.583355	8.195	6.57955	0.000809935	0.00455127	Up
COCHEDRAFT_1165460	13.9383	0.583709	8.19439	6.57937	0.000809935	0.00455127	Up
COCHEDRAFT_1184303	30.79	6.01907	2.69657	7.66581	0.000825621	0.0046369	Up
COCHEDRAFT_1165245	22.7933	2.88196	3.25207	7.26225	0.000828448	0.00464523	Up
COCHEDRAFT_1196588	22.1147	2.87712	3.24267	7.2521	0.000828448	0.00464523	Up
COCHEDRAFT_82306	22.7836	2.88214	3.22939	7.24407	0.000828448	0.00464523	Up
ENSRNAG049949432	0	13.0729	-8.46724	3.68446	0.000883472	0.0049484	Down
COCHEDRAFT_1132412	0.446129	11.1915	-4.13358	4.14784	0.000883472	0.0049484	Down
COCHEDRAFT_1181381	54.8721	17.5552	1.55909	8.46757	0.000942152	0.00527422	Up
COCHEDRAFT_1208124	26.6455	4.97221	2.54227	7.51979	0.000963794	0.00538955	Up
COCHEDRAFT_1221262	27.6331	4.9814	2.53906	7.52007	0.000963794	0.00538955	Up
COCHEDRAFT_1141653	29.1834	6.00356	2.628	7.60707	0.000998463	0.00539034	Up
COCHEDRAFT_1130765	12.6192	0.568867	8.12468	6.51221	0.00100503	0.00539034	Up
COCHEDRAFT_1133626	12.6192	0.568867	8.12468	6.51221	0.00100503	0.00539034	Up
COCHEDRAFT_1181187	12.5514	0.568081	8.11626	6.5049	0.00100503	0.00539034	Up
COCHEDRAFT_1106625	12.6768	0.56968	8.11309	6.50362	0.00100503	0.00539034	Up
COCHEDRAFT_1024124	12.36	0.56566	8.11097	6.49886	0.00100503	0.00539034	Up
COCHEDRAFT_9012	12.4215	0.566477	8.10938	6.49821	0.00100503	0.00539034	Up
COCHEDRAFT_1164756	12.4835	0.56729	8.10777	6.49754	0.00100503	0.00539034	Up
COCHEDRAFT_1097350	12.5774	0.568499	8.10534	6.49654	0.00100503	0.00539034	Up
COCHEDRAFT_1188516	12.6089	0.568899	8.10452	6.4962	0.00100503	0.00539034	Up
COCHEDRAFT_1130633	12.2616	0.564438	8.10334	6.49186	0.00100503	0.00539034	Up
COCHEDRAFT_1192389	12.7362	0.570489	8.10119	6.49484	0.00100503	0.00539034	Up
COCHEDRAFT_1022051	12.7682	0.570884	8.10035	6.4945	0.00100503	0.00539034	Up
COCHEDRAFT_1216912	12.4468	0.566899	8.0984	6.48979	0.00100503	0.00539034	Up
COCHEDRAFT_1200659	12.5095	0.567709	8.09673	6.48909	0.00100503	0.00539034	Up
COCHEDRAFT_72534	12.133	0.562786	8.09652	6.48519	0.00100503	0.00539034	Up
COCHEDRAFT_114528	12.5727	0.568515	8.09503	6.48838	0.00100503	0.00539034	Up
COCHEDRAFT_1169187	12.5727	0.568515	8.09503	6.48838	0.00100503	0.00539034	Up
COCHEDRAFT_1178541	12.1936	0.563622	8.09486	6.48448	0.00100503	0.00539034	Up
COCHEDRAFT_1021214	12.6045	0.568915	8.09418	6.48802	0.00100503	0.00539034	Up
COCHEDRAFT_1021752	12.6045	0.568915	8.09418	6.48802	0.00100503	0.00539034	Up
COCHEDRAFT_1163876	12.6045	0.568915	8.09418	6.48802	0.00100503	0.00539034	Up
COCHEDRAFT_1138533	12.3167	0.565278	8.09149	6.48304	0.00100503	0.00539034	Up
COCHEDRAFT_1020516	12.7327	0.570506	8.09072	6.48659	0.00100503	0.00539034	Up
COCHEDRAFT_1122851	12.7327	0.570506	8.09072	6.48659	0.00100503	0.00539034	Up
COCHEDRAFT_1223913	12.4103	0.566507	8.08892	6.48195	0.00100503	0.00539034	Up
COCHEDRAFT_1154389	12.4417	0.566915	8.08806	6.48158	0.00100503	0.00539034	Up
COCHEDRAFT_1166387	12.5049	0.567725	8.08631	6.48084	0.00100503	0.00539034	Up
COCHEDRAFT_8865	12.2178	0.564052	8.08373	6.47593	0.00100503	0.00539034	Up
COCHEDRAFT_1093958	12.2488	0.564467	8.08286	6.47556	0.00100503	0.00539034	Up
COCHEDRAFT_1131885	12.6649	0.56973	8.08188	6.47897	0.00100503	0.00539034	Up
COCHEDRAFT_1216838	12.6649	0.56973	8.08188	6.47897	0.00100503	0.00539034	Up
COCHEDRAFT_1211161	12.3111	0.565293	8.0811	6.4748	0.00100503	0.00539034	Up
COCHEDRAFT_105039	12.4054	0.566522	8.07843	6.47364	0.00100503	0.00539034	Up
COCHEDRAFT_1132918	12.7949	0.571311	8.07824	6.47744	0.00100503	0.00539034	Up
COCHEDRAFT_1187286	12.4371	0.56693	8.07753	6.47326	0.00100503	0.00539034	Up
COCHEDRAFT_1190111	12.8276	0.571703	8.07732	6.47706	0.00100503	0.00539034	Up
COCHEDRAFT_1128717	12.0884	0.562392	8.07685	6.46919	0.00100503	0.00539034	Up
COCHEDRAFT_1172256	12.5008	0.567741	8.07572	6.47248	0.00100503	0.00539034	Up
COCHEDRAFT_1085774	12.565	0.568546	8.07389	6.4717	0.00100503	0.00539034	Up
COCHEDRAFT_1163040	12.565	0.568546	8.07389	6.4717	0.00100503	0.00539034	Up
COCHEDRAFT_1136699	12.212	0.564066	8.07327	6.46762	0.00100503	0.00539034	Up
COCHEDRAFT_1172281	12.212	0.564066	8.07327	6.46762	0.00100503	0.00539034	Up
COCHEDRAFT_1175296	12.5972	0.568948	8.07296	6.4713	0.00100503	0.00539034	Up
COCHEDRAFT_1022955	12.6295	0.569347	8.07204	6.4709	0.00100503	0.00539034	Up
COCHEDRAFT_1088203	12.6295	0.569347	8.07204	6.4709	0.00100503	0.00539034	Up
COCHEDRAFT_1135479	12.2745	0.564895	8.07145	6.46683	0.00100503	0.00539034	Up
COCHEDRAFT_1028241	12.662	0.569746	8.0711	6.47051	0.00100503	0.00539034	Up
COCHEDRAFT_1143061	12.662	0.569746	8.0711	6.47051	0.00100503	0.00539034	Up
COCHEDRAFT_1223808	12.6946	0.570143	8.07017	6.47011	0.00100503	0.00539034	Up
COCHEDRAFT_1137201	12.7929	0.571328	8.06732	6.4689	0.00100503	0.00539034	Up
COCHEDRAFT_1029445	12.433	0.566945	8.06682	6.46481	0.00100503	0.00539034	Up
COCHEDRAFT_1188556	12.4651	0.567351	8.06588	6.4644	0.00100503	0.00539034	Up
COCHEDRAFT_1227710	12.4651	0.567351	8.06588	6.4644	0.00100503	0.00539034	Up
COCHEDRAFT_1104240	12.5295	0.56816	8.06399	6.46358	0.00100503	0.00539034	Up
COCHEDRAFT_1182598	12.5943	0.568964	8.06207	6.46275	0.00100503	0.00539034	Up
COCHEDRAFT_1053682	12.6269	0.569364	8.06111	6.46233	0.00100503	0.00539034	Up
COCHEDRAFT_1203745	12.6596	0.569762	8.06014	6.46191	0.00100503	0.00539034	Up
COCHEDRAFT_1110969	12.3015	0.565322	8.05978	6.45793	0.00100503	0.00539034	Up
COCHEDRAFT_1099404	12.3333	0.565733	8.05882	6.45751	0.00100503	0.00539034	Up
COCHEDRAFT_1194680	12.3333	0.565733	8.05882	6.45751	0.00100503	0.00539034	Up
COCHEDRAFT_1218568	12.3652	0.566144	8.05786	6.45708	0.00100503	0.00539034	Up
COCHEDRAFT_1225432	12.3973	0.566553	8.05689	6.45666	0.00100503	0.00539034	Up
COCHEDRAFT_1107327	12.4294	0.56696	8.05592	6.45623	0.00100503	0.00539034	Up
COCHEDRAFT_1130778	12.4617	0.567367	8.05494	6.4558	0.00100503	0.00539034	Up
COCHEDRAFT_1193863	12.5266	0.568176	8.05297	6.45494	0.00100503	0.00539034	Up
COCHEDRAFT_1215174	12.5919	0.56898	8.05098	6.45406	0.00100503	0.00539034	Up
COCHEDRAFT_1124499	12.3295	0.565748	8.04784	6.44886	0.00100503	0.00539034	Up
COCHEDRAFT_1225738	12.394	0.566568	8.04583	6.44797	0.00100503	0.00539034	Up
COCHEDRAFT_1092555	12.4916	0.567787	8.04278	6.44661	0.00100503	0.00539034	Up
COCHEDRAFT_1147612	12.4916	0.567787	8.04278	6.44661	0.00100503	0.00539034	Up
COCHEDRAFT_1195414	12.4916	0.567787	8.04278	6.44661	0.00100503	0.00539034	Up
COCHEDRAFT_1176028	12.6564	0.569795	8.03759	6.44432	0.00100503	0.00539034	Up
COCHEDRAFT_1162048	12.3912	0.566583	8.03457	6.43914	0.00100503	0.00539034	Up
COCHEDRAFT_1113338	12.5889	0.569012	8.02817	6.43628	0.00100503	0.00539034	Up
COCHEDRAFT_1228025	12.389	0.566598	8.02309	6.43017	0.00100503	0.00539034	Up
COCHEDRAFT_1209936	12.4881	0.567819	8.01979	6.42868	0.00100503	0.00539034	Up
COCHEDRAFT_1133395	12.4873	0.567834	8.00796	6.4195	0.00100503	0.00539034	Up
COCHEDRAFT_1178294	12.3187	0.565837	7.97742	6.39399	0.00100503	0.00539034	Up
COCHEDRAFT_1119901	32.4447	7.07257	2.18425	7.73295	0.00103576	0.0055523	Up
COCHEDRAFT_1187675	36.096	9.15522	1.94874	7.90045	0.00106548	0.00570866	Up
COCHEDRAFT_1184400	21.934	2.87611	3.21802	7.23159	0.00107171	0.00573907	Up
COCHEDRAFT_1022265	37.9283	7.83147	2.4259	7.94115	0.00107416	0.00574919	Up
COCHEDRAFT_1152857	22.9664	3.41885	3.27362	7.28617	0.00110611	0.00591716	Up
COCHEDRAFT_1188532	23.6642	3.4239	3.34063	7.34266	0.00113585	0.00607311	Up
COCHEDRAFT_1209387	13.5634	0.579335	8.2284	6.60295	0.00116134	0.00608997	Up
COCHEDRAFT_1179441	13.653	0.580447	8.21796	6.59545	0.00116134	0.00608997	Up
COCHEDRAFT_1156138	13.6848	0.580809	8.21743	6.5953	0.00116134	0.00608997	Up
COCHEDRAFT_1207249	13.1815	0.574906	8.21702	6.59061	0.00116134	0.00608997	Up
COCHEDRAFT_1144064	13.3966	0.577532	8.2133	6.58952	0.00116134	0.00608997	Up
COCHEDRAFT_1174315	12.9347	0.571853	8.21248	6.58483	0.00116134	0.00608997	Up
COCHEDRAFT_1021927	13.522	0.579008	8.21113	6.58889	0.00116134	0.00608997	Up
COCHEDRAFT_1023412	13.5536	0.579375	8.21058	6.58873	0.00116134	0.00608997	Up
COCHEDRAFT_1137472	13.5536	0.579375	8.21058	6.58873	0.00116134	0.00608997	Up
COCHEDRAFT_1201432	13.6809	0.580829	8.20836	6.58809	0.00116134	0.00608997	Up
COCHEDRAFT_1228758	13.713	0.58119	8.2078	6.58793	0.00116134	0.00608997	Up
COCHEDRAFT_1221515	13.3288	0.576806	8.20543	6.58268	0.00116134	0.00608997	Up
COCHEDRAFT_1196659	13.4227	0.577922	8.20375	6.58217	0.00116134	0.00608997	Up
COCHEDRAFT_1142859	13.4858	0.578661	8.20262	6.58183	0.00116134	0.00608997	Up
COCHEDRAFT_1196193	13.5175	0.579028	8.20205	6.58166	0.00116134	0.00608997	Up
COCHEDRAFT_1190674	12.5452	0.566733	8.20204	6.57299	0.00116134	0.00608997	Up
COCHEDRAFT_1022423	13.5812	0.57976	8.2009	6.58131	0.00116134	0.00608997	Up
COCHEDRAFT_1132939	13.5812	0.57976	8.2009	6.58131	0.00116134	0.00608997	Up
COCHEDRAFT_1143539	13.5812	0.57976	8.2009	6.58131	0.00116134	0.00608997	Up
COCHEDRAFT_1193580	13.5812	0.57976	8.2009	6.58131	0.00116134	0.00608997	Up
COCHEDRAFT_1182697	13.6453	0.580487	8.19974	6.58096	0.00116134	0.00608997	Up
COCHEDRAFT_1105835	13.6775	0.58085	8.19916	6.58079	0.00116134	0.00608997	Up
COCHEDRAFT_1177703	13.6775	0.58085	8.19916	6.58079	0.00116134	0.00608997	Up
COCHEDRAFT_1168267	13.1989	0.575321	8.19866	6.57616	0.00116134	0.00608997	Up
COCHEDRAFT_1155187	13.7421	0.581571	8.19798	6.58044	0.00116134	0.00608997	Up
COCHEDRAFT_1207460	13.261	0.576075	8.19751	6.5758	0.00116134	0.00608997	Up
COCHEDRAFT_1168036	13.3235	0.576825	8.19636	6.57544	0.00116134	0.00608997	Up
COCHEDRAFT_1140166	13.5135	0.579048	8.19282	6.57433	0.00116134	0.00608997	Up
COCHEDRAFT_73823	13.5135	0.579048	8.19282	6.57433	0.00116134	0.00608997	Up
COCHEDRAFT_1188136	13.5455	0.579414	8.19223	6.57414	0.00116134	0.00608997	Up
COCHEDRAFT_1140870	13.5776	0.57978	8.19162	6.57396	0.00116134	0.00608997	Up
COCHEDRAFT_1148756	13.5776	0.57978	8.19162	6.57396	0.00116134	0.00608997	Up
COCHEDRAFT_1083234	13.131	0.574581	8.19073	6.56926	0.00116134	0.00608997	Up
COCHEDRAFT_1063166	13.6745	0.58087	8.18981	6.57339	0.00116134	0.00608997	Up
COCHEDRAFT_1198146	13.6745	0.58087	8.18981	6.57339	0.00116134	0.00608997	Up
COCHEDRAFT_1167847	13.382	0.57759	8.18592	6.5677	0.00116134	0.00608997	Up
COCHEDRAFT_1171622	13.0016	0.573066	8.18396	6.56273	0.00116134	0.00608997	Up
COCHEDRAFT_1136605	13.0632	0.573835	8.18275	6.56232	0.00116134	0.00608997	Up
COCHEDRAFT_1157461	58.4301	19.6514	1.49663	8.56839	0.00119368	0.00625638	Up
COCHEDRAFT_1200648	11.1726	0.551139	7.84064	6.2747	0.0012441	0.00649112	Up
COCHEDRAFT_1191034	10.972	0.548337	7.83685	6.26917	0.0012441	0.00649112	Up
COCHEDRAFT_1225038	10.972	0.548337	7.83685	6.26917	0.0012441	0.00649112	Up
COCHEDRAFT_1185004	11.0383	0.549279	7.83327	6.26728	0.0012441	0.00649112	Up
COCHEDRAFT_1108750	11.1727	0.551146	7.82595	6.26345	0.0012441	0.00649112	Up
COCHEDRAFT_1133030	11.0714	0.549754	7.81665	6.25498	0.0012441	0.00649112	Up
COCHEDRAFT_1163248	10.9031	0.547397	7.81115	6.24851	0.0012441	0.00649112	Up
COCHEDRAFT_1191526	10.9366	0.547878	7.79401	6.23586	0.0012441	0.00649112	Up
COCHEDRAFT_1034215	11.0392	0.549297	7.78796	6.23265	0.0012441	0.00649112	Up
COCHEDRAFT_1022849	69.787	22.5247	1.71338	8.76986	0.00125798	0.00656023	Up
COCHEDRAFT_1180941	89.7426	33.4188	1.53165	9.12112	0.00134302	0.0070002	Up
COCHEDRAFT_115936	20.8479	2.86858	3.13249	7.15858	0.0013468	0.00700582	Up
COCHEDRAFT_1194710	20.8128	2.86835	3.12783	7.15471	0.0013468	0.00700582	Up
COCHEDRAFT_1025864	20.9062	2.86922	3.12024	7.1491	0.0013468	0.00700582	Up
COCHEDRAFT_1182410	20.5688	2.8667	3.09444	7.12702	0.0013468	0.00700582	Up
COCHEDRAFT_1021196	22.5381	3.41505	3.25691	7.27114	0.00141833	0.0073716	Up
COCHEDRAFT_1197712	12.0204	0.56156	8.06817	6.46165	0.0014719	0.0073716	Up
COCHEDRAFT_1195896	12.0511	0.561983	8.06726	6.46125	0.0014719	0.0073716	Up
COCHEDRAFT_1177929	12.1441	0.563245	8.06449	6.46002	0.0014719	0.0073716	Up
COCHEDRAFT_1218790	12.1441	0.563245	8.06449	6.46002	0.0014719	0.0073716	Up
COCHEDRAFT_1182620	11.9219	0.560294	8.06037	6.45449	0.0014719	0.0073716	Up
[truncated: 8,364 more rows]
