# Supplementary material for: Comparative Transcriptome Analysis of Fungal Pathogen Bipolaris maydis to Understand Pathogenicity Behavior on Resistant and Susceptible Non-CMS Maize Genotypes
Source: Front Microbiol. 2022 Apr 29;13:837056. doi: 10.3389/fmicb.2022.837056 (PMC9100685; doi:10.3389/fmicb.2022.837056)
Supplement: Supplementary file 3 [file Table_2.xls]

## Sheet: Table 2
Supplementary Table S2: GO enriched genes for biological function
GO.ID	Term	Annotated	Significant	Expected	Rank in classicFisher	classicFisher	elimFisher	topgoFisher	parentchildFisher
1	GO:0000003	reproduction	604	188	4.38	4	< 1e-30	< 1e-30	< 1e-30	< 1e-30
2	GO:0002181	cytoplasmic translation	106	67	0.77	18	< 1e-30	< 1e-30	< 1e-30	7e-08
3	GO:0007275	multicellular organism development	290	41	2.1	57	< 1e-30	< 1e-30	< 1e-30	5.4e-07
4	GO:0000054	ribosomal subunit export from nucleus	36	21	0.26	72	< 1e-30	< 1e-30	< 1e-30	1.7e-06
5	GO:0000096	sulfur amino acid metabolic process	44	21	0.32	89	< 1e-30	< 1e-30	< 1e-30	2.5e-09
6	GO:0000122	negative regulation of transcription by ...	53	22	0.38	90	< 1e-30	< 1e-30	< 1e-30	5.4e-09
7	GO:0000272	polysaccharide catabolic process	55	21	0.4	99	< 1e-30	< 1e-30	< 1e-30	0.00053
8	GO:0000375	RNA splicing, via transesterification re...	116	33	0.84	48	< 1e-30	7.5e-29	2.8e-30	0.14376
9	GO:0008150	biological_process	6908	730	50.13	1	< 1e-30	< 1e-30	2.1e-28	1
10	GO:0000001	mitochondrion inheritance	20	14	0.15	126	3.7e-26	3.7e-26	3.7e-26	0.10613
11	GO:0000002	mitochondrial genome maintenance	37	14	0.27	155	5.2e-21	5.2e-21	5.2e-21	0.78206
12	GO:0000271	polysaccharide biosynthetic process	37	14	0.27	156	5.2e-21	5.2e-21	5.2e-21	0.05251
13	GO:0000075	cell cycle checkpoint	75	15	0.54	179	1.1e-17	1.1e-17	1.1e-17	0.00596
14	GO:0000070	mitotic sister chromatid segregation	83	17	0.6	162	4.7e-20	1.3e-17	1.3e-17	0.78805
15	GO:0000082	G1/S transition of mitotic cell cycle	21	10	0.15	182	1.2e-16	1.2e-16	1.2e-16	0.00909
16	GO:0000302	response to reactive oxygen species	31	11	0.22	186	2e-16	2e-16	2e-16	5.2e-06
17	GO:0000147	actin cortical patch assembly	11	8	0.08	190	1.2e-15	1.2e-15	1.2e-15	4.8e-05
18	GO:0000041	transition metal ion transport	39	11	0.28	194	3.8e-15	3.8e-15	3.8e-15	0.00599
19	GO:0000027	ribosomal large subunit assembly	25	9	0.18	204	9.8e-14	9.8e-14	9.8e-14	0.18338
20	GO:0000011	vacuole inheritance	10	7	0.07	205	1.2e-13	1.2e-13	1.2e-13	0.16108
21	GO:0000462	maturation of SSU-rRNA from tricistronic...	56	12	0.41	195	8.1e-15	2.1e-13	2.1e-13	0.78947
22	GO:0000209	protein polyubiquitination	12	7	0.09	211	7.9e-13	7.9e-13	7.9e-13	0.00229
23	GO:0000245	spliceosomal complex assembly	20	8	0.15	212	8.6e-13	8.6e-13	8.6e-13	0.171
24	GO:0000947	amino acid catabolic process to alcohol ...	5	5	0.04	226	2e-11	2e-11	2e-11	3.8e-05
25	GO:0000910	cytokinesis	43	10	0.31	210	5.9e-13	1.8e-10	3.7e-11	0.10591
26	GO:0000288	nuclear-transcribed mRNA catabolic proce...	13	6	0.09	232	2.3e-10	2.3e-10	2.3e-10	0.10685
27	GO:0000165	MAPK cascade	26	8	0.19	224	1e-11	5.9e-07	2.4e-09	0.00157
28	GO:0000050	urea cycle	4	4	0.03	237	2.7e-09	2.7e-09	2.7e-09	0.00592
29	GO:0000018	regulation of DNA recombination	19	6	0.14	239	3.6e-09	3.6e-09	3.6e-09	0.00133
30	GO:0000184	nuclear-transcribed mRNA catabolic proce...	13	5	0.09	246	2.4e-08	2.4e-08	2.4e-08	0.29977
31	GO:0000154	rRNA modification	19	5	0.14	250	2.1e-07	2.1e-07	2.1e-07	0.16973
32	GO:0000038	very long-chain fatty acid metabolic pro...	3	3	0.02	254	3.8e-07	3.8e-07	3.8e-07	0.02064
33	GO:0000338	protein deneddylation	3	3	0.02	255	3.8e-07	3.8e-07	3.8e-07	0.05
34	GO:0000045	autophagosome assembly	10	4	0.07	256	5.6e-07	5.6e-07	5.6e-07	0.36829
35	GO:0000028	ribosomal small subunit assembly	12	4	0.09	264	1.3e-06	1.3e-06	1.3e-06	0.39461
36	GO:0000413	protein peptidyl-prolyl isomerization	4	3	0.03	265	1.5e-06	1.5e-06	1.5e-06	1
37	GO:0001676	long-chain fatty acid metabolic process	4	3	0.03	266	1.5e-06	1.5e-06	1.5e-06	0.07095
38	GO:0001302	replicative cell aging	13	4	0.09	268	1.9e-06	1.9e-06	1.9e-06	0.66321
39	GO:0000105	histidine biosynthetic process	8	3	0.06	279	2.1e-05	2.1e-05	2.1e-05	0.0146
40	GO:0001300	chronological cell aging	8	3	0.06	280	2.1e-05	2.1e-05	2.1e-05	0.46745
41	GO:0006807	nitrogen compound metabolic process	1826	241	13.25	8	< 1e-30	0.08971	3.5e-05	2.2e-21
42	GO:0002097	tRNA wobble base modification	10	3	0.07	287	4.4e-05	4.4e-05	4.4e-05	0.17647
43	GO:0000017	alpha-glucoside transport	2	2	0.01	290	5.3e-05	5.3e-05	5.3e-05	1
44	GO:0000161	osmosensory signaling MAPK cascade	2	2	0.01	291	5.3e-05	5.3e-05	5.3e-05	0.06667
45	GO:0000226	microtubule cytoskeleton organization	53	8	0.38	241	4.9e-09	1.9e-05	9.3e-05	0.68787
46	GO:0000086	G2/M transition of mitotic cell cycle	14	3	0.1	298	0.00013	0.00013	0.00013	0.85015
47	GO:0000060	protein import into nucleus, translocati...	3	2	0.02	300	0.00016	0.00016	0.00016	0.25593
48	GO:0000244	spliceosomal tri-snRNP complex assembly	3	2	0.02	301	0.00016	0.00016	0.00016	0.2
49	GO:0001932	regulation of protein phosphorylation	46	6	0.33	263	1e-06	0.00283	0.0002	0.45625
50	GO:0000278	mitotic cell cycle	162	36	1.18	49	< 1e-30	0.002	0.00046	0.00233
51	GO:0001666	response to hypoxia	5	2	0.04	316	0.00052	0.00052	0.00052	0.03834
52	GO:0000032	cell wall mannoprotein biosynthetic proc...	6	2	0.04	317	0.00077	0.00077	0.00077	0.71429
53	GO:0000079	regulation of cyclin-dependent protein s...	6	2	0.04	318	0.00077	0.00077	0.00077	0.30357
54	GO:0000255	allantoin metabolic process	6	2	0.04	319	0.00077	0.00077	0.00077	0.1666
55	GO:0000022	mitotic spindle elongation	7	2	0.05	326	0.00108	0.00108	0.00108	0.51829
56	GO:0000282	cellular bud site selection	7	2	0.05	327	0.00108	0.00108	0.00108	0.50527
57	GO:0000447	endonucleolytic cleavage in ITS1 to sepa...	29	3	0.21	333	0.00121	0.00121	0.00121	0.98761
58	GO:0001522	pseudouridine synthesis	9	2	0.07	341	0.00183	0.00183	0.00183	0.48508
59	GO:0000902	cell morphogenesis	39	3	0.28	350	0.00286	0.00286	0.00286	0.60204
60	GO:0000084	mitotic S phase	12	2	0.09	353	0.00331	0.00331	0.00331	0.48529
61	GO:0000429	carbon catabolite regulation of transcri...	12	2	0.09	354	0.00331	0.00331	0.00331	0.81467
62	GO:0000959	mitochondrial RNA metabolic process	12	2	0.09	355	0.00331	0.00331	0.00331	0.57258
63	GO:0000723	telomere maintenance	15	2	0.11	363	0.00519	0.00519	0.00519	0.35483
64	GO:0001505	regulation of neurotransmitter levels	16	2	0.12	366	0.0059	0.0059	0.0059	0.08428
65	GO:0000132	establishment of mitotic spindle orienta...	1	1	0.01	372	0.00726	0.00726	0.00726	0.5
66	GO:0000186	activation of MAPKK activity	1	1	0.01	373	0.00726	0.00726	0.00726	0.125
67	GO:0000266	mitochondrial fission	1	1	0.01	374	0.00726	0.00726	0.00726	0.26705
68	GO:0000270	peptidoglycan metabolic process	1	1	0.01	375	0.00726	0.00726	0.00726	1
69	GO:0001655	urogenital system development	1	1	0.01	376	0.00726	0.00726	0.00726	0.00735
70	GO:0001558	regulation of cell growth	19	2	0.14	379	0.00828	0.00828	0.00828	0.01098
71	GO:0003333	amino acid transmembrane transport	19	2	0.14	380	0.00828	0.00828	0.00828	0.30481
72	GO:0000023	maltose metabolic process	3	1	0.02	405	0.02161	0.02161	0.02161	0.23077
73	GO:0000073	mitotic spindle pole body separation	3	1	0.02	406	0.02161	0.02161	0.02161	1
74	GO:0000103	sulfate assimilation	3	1	0.02	407	0.02161	0.02161	0.02161	0.66517
75	GO:0000291	nuclear-transcribed mRNA catabolic proce...	3	1	0.02	408	0.02161	0.02161	0.02161	0.65722
76	GO:0000491	small nucleolar ribonucleoprotein comple...	3	1	0.02	409	0.02161	0.02161	0.02161	0.6696
77	GO:0000409	regulation of transcription by galactose	4	1	0.03	417	0.02871	0.02871	0.02871	0.49913
78	GO:0000737	DNA catabolic process, endonucleolytic	4	1	0.03	418	0.02871	0.02871	0.02871	0.31409
79	GO:0001403	invasive growth in response to glucose l...	4	1	0.03	419	0.02871	0.02871	0.02871	0.8
80	GO:0000160	phosphorelay signal transduction system	5	1	0.04	421	0.03576	0.03576	0.03576	0.52555
81	GO:0000726	non-recombinational repair	5	1	0.04	422	0.03576	0.03576	0.03576	0.12821
82	GO:0001503	ossification	5	1	0.04	423	0.03576	0.03576	0.03576	0.44143
83	GO:0006732	coenzyme metabolic process	42	2	0.3	426	0.03739	0.03739	0.03739	0.48644
84	GO:0000350	generation of catalytic spliceosome for ...	6	1	0.04	428	0.04276	0.04276	0.04276	0.89637
85	GO:0001101	response to acid chemical	9	1	0.07	441	0.06344	0.06344	0.06344	0.3666
86	GO:0006725	cellular aromatic compound metabolic pro...	1155	111	8.38	34	< 1e-30	0.13354	0.0642	0.96145
87	GO:0000460	maturation of 5.8S rRNA	41	4	0.3	304	0.00022	0.08338	0.06998	0.97727
88	GO:0000280	nuclear division	102	18	0.74	164	6.5e-20	0.12651	0.09486	0.85348
89	GO:0006873	cellular ion homeostasis	18	1	0.13	466	0.12287	0.12287	0.12287	0.36735
90	GO:0001775	cell activation	19	1	0.14	467	0.12923	0.12923	0.12923	0.86382
91	GO:0006082	organic acid metabolic process	288	36	2.09	94	< 1e-30	0.78892	0.14181	0.06432
92	GO:0001510	RNA methylation	21	1	0.15	469	0.14183	0.14183	0.14183	0.97628
93	GO:0006810	transport	462	39	3.35	105	6e-29	0.91893	0.40126	0.13192
94	GO:0006950	response to stress	250	17	1.81	220	7e-12	0.44538	0.41867	0.00326
