# Supplementary material for: Comparative Transcriptome Analysis of Fungal Pathogen Bipolaris maydis to Understand Pathogenicity Behavior on Resistant and Susceptible Non-CMS Maize Genotypes
Source: Front Microbiol. 2022 Apr 29;13:837056. doi: 10.3389/fmicb.2022.837056 (PMC9100685; doi:10.3389/fmicb.2022.837056)
Supplement: Supplementary file 4 [file Table_3.xls]

## Sheet: Table 3
Supplementary Table S3: GO enriched genes for cellular function
GO.ID	Term	Annotated	Significant	Expected	Rank in classicFisher	classicFisher	elimFisher	topgoFisher	parentchildFisher
1	GO:0005575	cellular_component	2371	555	29.44	1	< 1e-30	< 1e-30	< 1e-30	1
2	GO:0000139	Golgi membrane	127	72	1.58	20	< 1e-30	< 1e-30	< 1e-30	4.5e-06
3	GO:0000322	storage vacuole	140	58	1.74	25	< 1e-30	< 1e-30	< 1e-30	0.0953
4	GO:0000502	proteasome complex	28	25	0.35	29	< 1e-30	< 1e-30	< 1e-30	6e-12
5	GO:0000313	organellar ribosome	57	22	0.71	36	1.8e-27	1.8e-27	1.8e-27	0.0105
6	GO:0000151	ubiquitin ligase complex	33	12	0.41	46	3.3e-15	3.3e-15	3.3e-15	0.1649
7	GO:0000228	nuclear chromosome	96	15	1.19	56	1.1e-12	1.1e-12	1.1e-12	0.4842
8	GO:0000922	spindle pole	30	10	0.37	58	1.9e-12	1.9e-12	1.9e-12	0.0249
9	GO:0000243	commitment complex	8	6	0.1	66	9.8e-11	9.8e-11	9.8e-11	0.0606
10	GO:0000428	DNA-directed RNA polymerase complex	47	10	0.58	69	2.8e-10	2.8e-10	2.8e-10	1
11	GO:0000131	incipient cellular bud site	16	7	0.2	72	4.6e-10	4.6e-10	4.6e-10	0.1198
12	GO:0000123	histone acetyltransferase complex	21	7	0.26	77	4.4e-09	4.4e-09	4.4e-09	0.0561
13	GO:0000815	ESCRT III complex	4	4	0.05	81	2.4e-08	2.4e-08	2.4e-08	0.0077
14	GO:0000276	mitochondrial proton-transporting ATP sy...	6	6	0.07	59	3.6e-12	1.9e-06	1.9e-06	0.0168
15	GO:0000274	mitochondrial proton-transporting ATP sy...	3	3	0.04	88	1.9e-06	1.9e-06	1.9e-06	0.2308
16	GO:0000407	phagophore assembly site	5	3	0.06	96	1.9e-05	1.9e-05	1.9e-05	0.2072
17	GO:0000275	mitochondrial proton-transporting ATP sy...	2	2	0.02	100	0.00015	0.00015	0.00015	0.3956
18	GO:0000323	lytic vacuole	12	3	0.15	110	0.00039	0.00039	0.00039	0.914
19	GO:0000144	cellular bud neck septin ring	3	2	0.04	111	0.00046	0.00046	0.00046	0.2857
20	GO:0000109	nucleotide-excision repair complex	18	3	0.22	118	0.00135	0.00135	0.00135	0.6305
21	GO:0000346	transcription export complex	6	2	0.07	120	0.00223	0.00223	0.00223	0.4632
22	GO:0000118	histone deacetylase complex	12	2	0.15	123	0.00936	0.00936	0.00936	0.9501
23	GO:0000015	phosphopyruvate hydratase complex	1	1	0.01	125	0.01242	0.01242	0.01242	0.3316
24	GO:0000136	alpha-1,6-mannosyltransferase complex	1	1	0.01	126	0.01242	0.01242	0.01242	0.4842
25	GO:0000159	protein phosphatase type 2A complex	1	1	0.01	127	0.01242	0.01242	0.01242	0.2748
26	GO:0000164	protein phosphatase type 1 complex	1	1	0.01	128	0.01242	0.01242	0.01242	0.3333
27	GO:0000214	tRNA-intron endonuclease complex	1	1	0.01	129	0.01242	0.01242	0.01242	0.1729
28	GO:0000220	vacuolar proton-transporting V-type ATPa...	1	1	0.01	130	0.01242	0.01242	0.01242	0.2308
29	GO:0000221	vacuolar proton-transporting V-type ATPa...	1	1	0.01	131	0.01242	0.01242	0.01242	0.2308
30	GO:0000137	Golgi cis cisterna	3	2	0.04	112	0.00046	0.00046	0.02464	0.3714
31	GO:0000138	Golgi trans cisterna	2	1	0.02	135	0.02468	0.02468	0.02468	0.7143
32	GO:0000145	exocyst	2	1	0.02	136	0.02468	0.02468	0.02468	0.3538
33	GO:0000148	1,3-beta-D-glucan synthase complex	2	1	0.02	137	0.02468	0.02468	0.02468	0.4581
34	GO:0000935	division septum	2	1	0.02	138	0.02468	0.02468	0.02468	0.6044
35	GO:0000938	GARP complex	2	1	0.02	139	0.02468	0.02468	0.02468	0.7516
36	GO:0001401	mitochondrial sorting and assembly machi...	2	1	0.02	140	0.02468	0.02468	0.02468	1
37	GO:0001411	hyphal tip	2	1	0.02	141	0.02468	0.02468	0.02468	0.3419
38	GO:0000399	cellular bud neck septin structure	6	3	0.07	97	3.7e-05	0.03666	0.03666	0.2418
39	GO:0000142	cellular bud neck contractile ring	3	1	0.04	149	0.03679	0.03679	0.03679	0.7879
40	GO:0000932	P-body	3	1	0.04	150	0.03679	0.03679	0.03679	1
41	GO:0001405	PAM complex, Tim23 associated import mot...	4	1	0.05	159	0.04876	0.04876	0.04876	0.9319
42	GO:0000120	RNA polymerase I transcription factor co...	5	1	0.06	163	0.06057	0.06057	0.06057	0.3125
43	GO:0000172	ribonuclease MRP complex	5	1	0.06	164	0.06057	0.06057	0.06057	0.8736
44	GO:0000306	extrinsic component of vacuolar membrane	6	1	0.07	165	0.07224	0.07224	0.07224	0.8462
45	GO:0000785	chromatin	22	1	0.27	184	0.2404	0.2404	0.2404	0.4583
