# Supplementary material for: Comparative Transcriptome Analysis of Fungal Pathogen Bipolaris maydis to Understand Pathogenicity Behavior on Resistant and Susceptible Non-CMS Maize Genotypes
Source: Front Microbiol. 2022 Apr 29;13:837056. doi: 10.3389/fmicb.2022.837056 (PMC9100685; doi:10.3389/fmicb.2022.837056)
Supplement: Supplementary file 5 [file Table_4.xls]

## Sheet: Table 4
Supplementary Table S4: GO enriched genes for molecular function
GO.ID	Term	Annotated	Significant	Expected	Rank in classicFisher	classicFisher	elimFisher	topgoFisher	parentchildFisher
1	GO:0003674	molecular_function	2322	626	77.15	1	< 1e-30	< 1e-30	< 1e-30	1
2	GO:0000166	nucleotide binding	209	97	6.94	2	< 1e-30	< 1e-30	< 1e-30	5.5e-12
3	GO:0000030	mannosyltransferase activity	20	10	0.66	9	2.1e-10	2.1e-10	2.4e-07	0.1615
4	GO:0001671	ATPase activator activity	4	3	0.13	17	0.00014	0.00014	0.00014	0.0476
5	GO:0000049	tRNA binding	11	4	0.37	18	0.00033	0.00033	0.00033	0.0261
6	GO:0000104	succinate dehydrogenase activity	2	2	0.07	22	0.0011	0.0011	0.0011	0.0476
7	GO:0000295	adenine nucleotide transmembrane transpo...	2	2	0.07	23	0.0011	0.0011	0.0011	0.1667
8	GO:0000721	(R,R)-butanediol dehydrogenase activity	2	2	0.07	24	0.0011	0.0011	0.0011	0.0952
9	GO:0000048	peptidyltransferase activity	3	2	0.1	27	0.00323	0.00323	0.00323	1
10	GO:0000062	fatty-acyl-CoA binding	3	2	0.1	28	0.00323	0.00323	0.00323	0.0369
11	GO:0000268	peroxisome targeting sequence binding	3	2	0.1	29	0.00323	0.00323	0.00323	1
12	GO:0000287	magnesium ion binding	4	2	0.13	33	0.00632	0.00632	0.00632	0.1091
13	GO:0000009	alpha-1,6-mannosyltransferase activity	5	2	0.17	40	0.01031	0.01031	0.01031	0.8483
14	GO:0000026	alpha-1,2-mannosyltransferase activity	5	2	0.17	41	0.01031	0.01031	0.01031	0.8483
15	GO:0000149	SNARE binding	5	2	0.17	42	0.01031	0.01031	0.01031	0.0055
16	GO:0000095	S-adenosyl-L-methionine transmembrane tr...	1	1	0.03	51	0.03323	0.03323	0.03323	0.2
17	GO:0000227	oxaloacetate secondary active transmembr...	1	1	0.03	52	0.03323	0.03323	0.03323	0.0435
18	GO:0000234	phosphoethanolamine N-methyltransferase ...	1	1	0.03	53	0.03323	0.03323	0.03323	0.0588
19	GO:0000249	C-22 sterol desaturase activity	1	1	0.03	54	0.03323	0.03323	0.03323	1
20	GO:0000253	3-keto sterol reductase activity	1	1	0.03	55	0.03323	0.03323	0.03323	0.3333
21	GO:0000254	C-4 methylsterol oxidase activity	1	1	0.03	56	0.03323	0.03323	0.03323	1
22	GO:0000309	nicotinamide-nucleotide adenylyltransfer...	1	1	0.03	57	0.03323	0.03323	0.03323	0.5
23	GO:0000310	xanthine phosphoribosyltransferase activ...	1	1	0.03	58	0.03323	0.03323	0.03323	1
24	GO:0000907	sulfonate dioxygenase activity	1	1	0.03	59	0.03323	0.03323	0.03323	0.5
25	GO:0001406	glycerophosphodiester transmembrane tran...	1	1	0.03	60	0.03323	0.03323	0.03323	0.1786
26	GO:0001653	peptide receptor activity	1	1	0.03	61	0.03323	0.03323	0.03323	0.1429
27	GO:0000981	DNA-binding transcription factor activit...	10	2	0.33	71	0.04156	0.04156	0.04156	0.8182
28	GO:0000099	sulfur amino acid transmembrane transpor...	2	1	0.07	76	0.06535	0.06535	0.06535	0.2279
29	GO:0000140	acylglycerone-phosphate reductase activi...	2	1	0.07	77	0.06535	0.06535	0.06535	0.5714
30	GO:0000252	C-3 sterol dehydrogenase (C-4 sterol dec...	2	1	0.07	78	0.06535	0.06535	0.06535	0.5714
31	GO:0000257	nitrilase activity	2	1	0.07	79	0.06535	0.06535	0.06535	1
32	GO:0000298	endopolyphosphatase activity	2	1	0.07	80	0.06535	0.06535	0.06535	0.0645
33	GO:0000900	translation repressor activity, mRNA reg...	2	1	0.07	81	0.06535	0.06535	0.06535	1
34	GO:0002161	aminoacyl-tRNA editing activity	2	1	0.07	82	0.06535	0.06535	0.06535	0.2949
35	GO:0000175	3'-5'-exoribonuclease activity	14	2	0.47	93	0.07705	0.07705	0.07705	0.5322
36	GO:0000213	tRNA-intron endonuclease activity	3	1	0.1	97	0.09641	0.09641	0.09641	1
37	GO:0000217	DNA secondary structure binding	3	1	0.1	98	0.09641	0.09641	0.09641	0.0938
38	GO:0000828	inositol hexakisphosphate kinase activit...	3	1	0.1	99	0.09641	0.09641	0.09641	0.1071
