# Supplementary material for: Comparative Transcriptome Analysis of Fungal Pathogen Bipolaris maydis to Understand Pathogenicity Behavior on Resistant and Susceptible Non-CMS Maize Genotypes
Source: Front Microbiol. 2022 Apr 29;13:837056. doi: 10.3389/fmicb.2022.837056 (PMC9100685; doi:10.3389/fmicb.2022.837056)
Supplement: Supplementary file 6 [file Table_5.xls]

## Sheet: Sheet1
Supplementary Table S5: Validation of the RNA-seq using quantitative RT-PCR for selected transcripts
No	Genes	Real time log FC	RNA Seq log FC
1	MPEG	5.43602	7.75636
2	Aldohydrolase	3.22446	4.43004
3	SUGAR	7.522	11.2559
4	MAPK	5.98827	9.37541
5	Carbester	8.18626	12.3313
6	Glucanosyl	6.56921	12.3993
7	Peroxidase	7.76492	7.69857
8	Chitin	4.23768	7.4518
9	MITOCAP	4.28882	7.76856
10	60S	-7.04619	-4.81435
11	40S	-7.0065	-4.23667
12	Transporter	-4.45172	-3.35654
13	GTP	-4.16982	-4.09849
14	GLAD	-3.87965	-3.55035
