# Supplementary material for: Comparative Transcriptome Analysis of Fungal Pathogen Bipolaris maydis to Understand Pathogenicity Behavior on Resistant and Susceptible Non-CMS Maize Genotypes
Source: Front Microbiol. 2022 Apr 29;13:837056. doi: 10.3389/fmicb.2022.837056 (PMC9100685; doi:10.3389/fmicb.2022.837056)
Supplement: Supplementary file 8 [file Table_7.xls]

## Sheet: GO terms and Protein ID 
Mitochondrial
GO:0000001 EMD85149,EMD85787,EMD87666,EMD87852,EMD88547,EMD90214,EMD90559,EMD90945,EMD91136,EMD91618,EMD91954,EMD92081,EMD92776,EMD93976"
GO:0000002 EMD85953,EMD86144,EMD86314,EMD87368,EMD87801,EMD87902,EMD88754,EMD90533,EMD91431,EMD92408,EMD93582,EMD96542,EMD96822,EMD97536"
GO:0000959 EMD90774,EMD94462"
GO:0000266 EMD86005"
GO:0000276 genes: EMD85282,EMD86093,EMD86259,EMD88815,EMD94014,EMD96113"
GO:0000274 genes: EMD88815,EMD94014,EMD96113"
GO:0000275 genes: EMD90059,EMD94018"
GO:0000266 EMD86005"
Cell wall and Chitin Synthesis
GO:0000032 EMD90386,EMD93443"
GO:0005575 genes: EMD84843,EMD84846,EMD84964,EMD84994,EMD85013,EMD85093,EMD85096,EMD85119,EMD85122,EMD85188,EMD85203,EMD85210,EMD85282,EMD85287,EMD85309,EMD85348,EMD85363,EMD85412,EMD85427,EMD85449,EMD85544,EMD85550,EMD85551,EMD85554,EMD85587,EMD85590,EMD85591,EMD85688,EMD85689,EMD85690,EMD85713,EMD85734,EMD85788,EMD85796,EMD85800,EMD85804,EMD85819,EMD85829,EMD85942,EMD85945,EMD85955,EMD85969,EMD…
Sugar metabolism
GO:0000429 EMD92616,EMD93984"
GO:0000017 EMD85111,EMD92579"
GO:0001403 EMD91711"
GO:0000148 genes: EMD97419"
Supplementary Table S7: GO enriched terms and gene IDs in fungal pathogen Bipolaris maydis after infection
MAPK
GO:0000161 EMD94731,EMD97278"
GO:0000165 EMD85318,EMD86459,EMD90445,EMD93222,EMD94731,EMD96811,EMD97278,EMD97531"
GO:0000186 EMD85318"
Polyketide cyclase/ Effectors
GO:0000255 EMD96125,EMD97257"
GO:0000270 EMD93328"
GO:0006732 EMD94930,EMD95497"
GO:0006725 EMD85436,EMD85743,EMD85764,EMD86050,EMD86092,EMD86117,EMD86323,EMD86325,EMD86399,EMD86402,EMD87334,EMD87631,EMD87872,EMD87993,EMD88048,EMD88145,EMD88159,EMD88263,EMD88395,EMD88397,EMD88469,EMD88554,EMD88608,EMD88622,EMD88806,EMD88935,EMD88945,EMD88950,EMD89157,EMD89164,EMD89222,EMD89396,EMD89442,EMD89451,EMD89502,EMD89741,EMD89870,EMD89915,EMD89976,EMD90326,EMD90339,EMD90498,EMD90582,E…
GO:0006082 EMD86422,EMD87381,EMD87382,EMD88048,EMD88285,EMD88293,EMD88543,EMD88570,EMD89188,EMD89901,EMD90039,EMD90067,EMD90068,EMD90522,EMD90991,EMD91681,EMD92089,EMD92653,EMD93040,EMD93297,EMD93429,EMD94085,EMD94162,EMD94487,EMD95485,EMD95758,EMD95938,EMD96299,EMD96466,EMD96484,EMD96849,EMD96958,EMD97255,EMD97529,EMD97793,EMD97829"
ROS
GO:0000302 EMD85557,EMD87494,EMD90450,EMD90666,EMD90693,EMD91956,EMD93226,EMD94690,EMD95904,EMD96416,EMD97648"
GO:0000907 EMD95926"
GO:0000268 EMD94170,EMD95100"
